# Supplementary material for: Global regional, and national burden of type 2 diabetes attributable to dietary factors from 1990 to 2021
Source: Sci Rep. 2025 Apr 17;15:13278. doi: 10.1038/s41598-025-98022-y (PMC12006401; doi:10.1038/s41598-025-98022-y)
Supplement: Supplementary file 1 — Supplementary Material 1 [file 41598_2025_98022_MOESM1_ESM.xlsx]

## Sheet: S1.SEV
Table S1. Definition and age-standardized summary exposure values of dietary risk factors in 2021.
Dietary risk factors	Definitions	Age-standardized summary exposure values
Diet low in fruits	Average daily consumption of fruit should be no less than 310-340 grams per day, including fresh, frozen, cooked, canned, or dried fruit, but excluding fruit juices and salted or pickled fruits.	40.9 (42.89-34.85)
Diet low in vegetables	Average daily consumption (in grams per day) of less than 280-320 grams of vegetables, including fresh, frozen, cooked, canned, or dried vegetables and excluding legumes and salted or pickled vegetables, juices, nuts and seeds, and starchy vegetables such as potatoes or corn	27.34 (32.91-17.17)
Diet low in whole grains	Average daily consumption of 140-160 grams of whole grains per day from various sources like breakfast cereals, bread, rice, pasta, biscuits, muffins, tortillas, pancakes, and others.	43.75 (49.23-36.13)
Diet low in fiber	Average daily fiber consumption from fruits, vegetables, grains, legumes, and pulses should be at least 21-22 grams daily.	26.45 (28.68-14.27)
Diet high in red meat	Red meat intake, excluding poultry, fish, eggs, and processed meats, in grams per day.	29.43 (39.71-0)
Diet high in processed meat	Consuming any amount of smoked, cured, salted, or chemically preserved meat daily	16.22 (17.07-13)
Diet high in sugar-sweetened beverages	Intake of beverages with ≥50 kcal per 226.8 gram serving, including carbonated beverages, sodas, energy drinks, fruit drinks, excluding 100% fruit and vegetable juices.	18.76 (19.88-15.25)

## Sheet: S2.DALYs
Table S2. Numbers and age-standardized rates (95% Uncertainty Interval) of disability-adjusted life-year (DALY) for type 2 diabete mellitus attributable to dietary risk factors and AAPC (95% Confidential Interval) from 1990 to 2021
Locations	Disability-adjusted life-year (DALY) (95% UI)				Age standardized disability-adjusted life-year rate (ASDR) per 100,000 (95% UI)				AAPC (%, 95% CI)
	1990		2021		1990		2021		1990-2021
	Numbers	95% UI	Numbers	95% UI	Rate	95% UI	Rate	95% UI	AAPC	95% CI
Global	7.79878e+06	(1475237.25 to 13876382.94)	2.27853e+07	(4642735.64 to 40829142.16)	193.39	(36.62 to 343.95)	263.5	(53.76 to 472.02)	1.01	(0.94 to 1.08)
Female	4.01807e+06	(762471.65 to 7129995.53)	1.11881e+07	(2293258.23 to 19957913.04)	187.36	(35.59 to 332.12)	246.81	(50.71 to 440.22)	0.9	(0.83 to 0.97)
Male	3.78071e+06	(709664.24 to 6734622.80)	1.15973e+07	(2335457.75 to 20854372.03)	200.02	(37.52 to 357.42)	281.86	(56.83 to 506.44)	1.13	(1.09 to 1.17)
High SDI	2.17352e+06	(447494.48 to 3847256.01)	5.64897e+06	(1230574.20 to 10204451.61)	200.76	(41.41 to 355.24)	307.6	(67.32 to 557.20)	1.4	(1.31 to 1.48)
High-middle SDI	1.81133e+06	(376345.85 to 3222793.22)	4.42571e+06	(889177.79 to 8018067.37)	181.56	(37.93 to 322.46)	231.41	(46.65 to 418.72)	0.79	(0.69 to 0.89)
Middle SDI	1.78352e+06	(344052.18 to 3226338.62)	6.32402e+06	(1318790.82 to 11405713.21)	162.24	(30.94 to 293.64)	228.67	(47.63 to 412.46)	1.13	(1.04 to 1.22)
Low-middle SDI	1.28202e+06	(221305.71 to 2279104.17)	4.45859e+06	(924582.58 to 7867349.38)	203.51	(34.37 to 362.53)	297.39	(60.98 to 525.52)	1.24	(1.14 to 1.33)
Low SDI	735267	(73271.14 to 1325482.23)	1.90122e+06	(241028.60 to 3431879.93)	308.73	(29.78 to 555.47)	343.01	(42.41 to 620.69)	0.34	(0.23 to 0.45)
Andean Latin America	34510.8	(6452.37 to 62071.80)	137992	(27162.25 to 255814.72)	159.79	(29.20 to 288.13)	227.83	(44.19 to 422.95)	1.16	(0.75 to 1.57)
Australasia	40192.2	(6434.85 to 72664.74)	106760	(18239.35 to 198544.48)	172.98	(27.80 to 311.86)	213.23	(37.14 to 395.57)	0.71	(0.47 to 0.95)
Caribbean	99726.4	(17070.95 to 178251.84)	222991	(38578.65 to 412819.11)	377.2	(64.10 to 675.22)	417.13	(72.24 to 771.58)	0.33	(0.18 to 0.49)
Central Asia	105787	(23788.49 to 187011.45)	387066	(85652.00 to 684646.87)	214.48	(47.99 to 380.48)	430.95	(94.79 to 765.64)	2.25	(2.00 to 2.51)
Central Europe	368798	(79011.93 to 659548.38)	667300	(146412.80 to 1215592.09)	244.79	(52.67 to 436.39)	321.04	(70.83 to 580.91)	0.85	(0.68 to 1.01)
Central Latin America	346143	(70804.63 to 624914.24)	1.17995e+06	(255679.66 to 2169423.66)	378.66	(75.92 to 687.56)	455.56	(98.33 to 838.58)	0.61	(0.25 to 0.97)
Central Sub-Saharan Africa	102430	(185.89 to 197772.34)	298490	(5839.10 to 567998.62)	429.57	(-3.00 to 825.41)	482.48	(4.61 to 921.13)	0.38	(0.27 to 0.49)
East Asia	951441	(148169.55 to 1797709.13)	3.2802e+06	(439258.72 to 6368307.18)	101.37	(15.91 to 192.03)	156.47	(21.59 to 303.56)	1.45	(1.27 to 1.64)
Eastern Europe	381478	(75318.25 to 678283.85)	879747	(184090.22 to 1550809.16)	136.48	(26.99 to 242.57)	258.56	(54.01 to 454.99)	2.11	(1.75 to 2.46)
Eastern Sub-Saharan Africa	316625	(15074.78 to 581455.69)	569340	(57095.72 to 1040544.12)	398.31	(17.09 to 732.97)	310.92	(28.88 to 570.74)	-0.8	(-0.90 to -0.71)
High-income Asia Pacific	296607	(67751.09 to 531337.63)	782810	(169773.74 to 1478472.33)	144.91	(33.13 to 259.38)	225.01	(49.08 to 420.62)	1.42	(1.33 to 1.52)
High-income North America	878277	(182651.26 to 1531201.24)	2.67359e+06	(595229.72 to 4802815.58)	260.63	(54.20 to 454.60)	445.91	(99.85 to 798.70)	1.75	(1.59 to 1.90)
North Africa and Middle East	367937	(93468.43 to 629959.07)	1.81596e+06	(483127.49 to 3186724.95)	212.08	(53.71 to 362.70)	369.23	(97.64 to 646.67)	1.8	(1.76 to 1.85)
Oceania	28145.5	(3904.73 to 53118.64)	84068.2	(13193.00 to 154269.14)	854.5	(116.24 to 1603.52)	977.35	(149.96 to 1797.66)	0.42	(0.38 to 0.46)
South Asia	1.12709e+06	(211157.68 to 1991172.74)	4.17812e+06	(922953.45 to 7265135.52)	191.49	(34.95 to 339.02)	273.55	(59.54 to 475.53)	1.16	(1.04 to 1.27)
Southeast Asia	440271	(75089.57 to 786141.08)	1.25876e+06	(280912.57 to 2259125.06)	164.29	(27.27 to 293.66)	185.4	(41.39 to 333.40)	0.38	(0.30 to 0.46)
Southern Latin America	166827	(35576.55 to 294312.96)	346899	(72074.09 to 629483.03)	358.41	(76.44 to 631.80)	406.69	(84.61 to 737.16)	0.43	(0.16 to 0.69)
Southern Sub-Saharan Africa	90363.6	(10412.94 to 165905.45)	362581	(50528.20 to 663836.59)	320.56	(35.78 to 589.30)	607.42	(84.10 to 1114.59)	2.07	(1.69 to 2.45)
Tropical Latin America	275331	(45078.72 to 505207.61)	845124	(122258.94 to 1571323.73)	281.14	(44.98 to 516.65)	323.85	(46.90 to 601.68)	0.48	(0.19 to 0.76)
Western Europe	1.15625e+06	(237987.78 to 2029605.21)	1.99521e+06	(422058.10 to 3596098.68)	205.53	(42.37 to 359.92)	248.85	(52.80 to 450.67)	0.61	(0.48 to 0.73)
Western Sub-Saharan Africa	224555	(41650.14 to 390997.51)	712356	(133129.00 to 1262006.55)	247.19	(45.56 to 430.79)	330.68	(60.94 to 588.81)	0.94	(0.90 to 0.98)
Somalia	15705.9	(-178.45 to 30757.60)	46673.7	(639.52 to 89849.22)	584.63	(-11.35 to 1141.05)	676.22	(6.18 to 1310.83)	0.48	(0.39 to 0.57)
Niger	6979.24	(1216.75 to 12658.58)	29096.3	(5398.70 to 54740.72)	232.38	(40.47 to 425.93)	322.73	(59.58 to 614.02)	1.09	(0.98 to 1.19)
Chad	10996.6	(745.00 to 20617.83)	41928.1	(3389.24 to 77343.44)	384.56	(25.90 to 722.04)	665.15	(52.08 to 1227.03)	1.81	(1.68 to 1.94)
Mali	18029	(2063.66 to 33173.38)	53547	(6969.72 to 101300.13)	435.31	(49.43 to 804.88)	547.01	(68.72 to 1042.84)	0.74	(0.65 to 0.82)
South Sudan	7062.19	(895.81 to 13923.29)	15768.3	(2476.52 to 31263.87)	268.99	(31.84 to 531.56)	369.9	(54.04 to 726.42)	1.04	(0.92 to 1.16)
Burkina Faso	15281.7	(1442.58 to 28477.08)	44281.1	(3376.49 to 83235.85)	351.09	(31.29 to 650.96)	438.67	(32.09 to 822.06)	0.71	(0.59 to 0.84)
Burundi	8078.93	(252.72 to 15377.90)	16271.6	(1713.40 to 30781.20)	335.07	(8.15 to 640.26)	311.27	(28.64 to 592.63)	-0.25	(-0.42 to -0.08)
Central African Republic	8619.53	(-167.95 to 16825.28)	22331.4	(-797.29 to 44039.88)	684.83	(-17.67 to 1328.70)	849.64	(-32.56 to 1666.41)	0.71	(0.58 to 0.84)
Mozambique	25029.9	(379.33 to 46657.87)	57155.7	(5002.17 to 105988.69)	404.2	(4.83 to 752.13)	459.65	(34.36 to 857.79)	0.42	(0.35 to 0.50)
Guinea	4704.86	(1073.19 to 8376.10)	15011.3	(3149.13 to 27561.36)	139.31	(31.36 to 248.14)	244.85	(50.86 to 452.53)	1.85	(1.71 to 1.99)
Afghanistan	32795.5	(2018.40 to 63869.08)	105603	(9563.66 to 204302.04)	456.71	(28.55 to 887.04)	904.15	(80.02 to 1736.86)	2.25	(2.17 to 2.33)
Liberia	2812.17	(337.29 to 5167.61)	11078	(1190.99 to 20804.93)	239.81	(27.70 to 442.33)	447.99	(42.68 to 841.85)	2.03	(1.87 to 2.19)
Guinea-Bissau	1877.04	(4.63 to 3554.95)	4817.17	(25.00 to 9327.73)	442.01	(-1.69 to 838.43)	578.5	(-3.24 to 1127.29)	0.89	(0.81 to 0.97)
Sierra Leone	3867.92	(782.80 to 6895.34)	11621.9	(2409.42 to 21055.43)	184.78	(36.39 to 329.91)	277.7	(55.15 to 503.63)	1.34	(1.24 to 1.43)
Ethiopia	159360	(8594.54 to 295423.89)	176210	(20618.99 to 320232.96)	754.75	(37.35 to 1394.11)	380.59	(42.99 to 689.61)	-2.21	(-2.36 to -2.05)
Benin	4516.46	(945.82 to 7871.86)	18435	(3828.02 to 32666.66)	217.88	(45.35 to 379.76)	313.87	(62.78 to 560.15)	1.18	(1.09 to 1.27)
Democratic Republic of the Congo	61562.6	(-1036.57 to 120815.00)	201163	(-4008.69 to 390333.32)	376.61	(-10.95 to 733.79)	494.45	(-14.22 to 962.18)	0.84	(0.65 to 1.03)
Malawi	8908.53	(467.28 to 16804.02)	21008.9	(1491.24 to 40235.98)	227.64	(8.43 to 429.29)	262.65	(15.85 to 507.06)	0.49	(0.30 to 0.67)
Madagascar	13687.8	(172.84 to 26560.58)	37338.7	(-56.09 to 73568.24)	259.06	(1.71 to 506.39)	298.76	(-3.62 to 588.40)	0.46	(0.23 to 0.70)
Eritrea	5232.85	(26.37 to 10345.18)	13483.5	(771.91 to 26568.72)	407.53	(-3.34 to 807.13)	429.53	(17.34 to 854.20)	0.14	(-0.04 to 0.33)
Senegal	10917.4	(2069.66 to 19095.63)	35807.1	(6764.86 to 64359.63)	325.17	(60.24 to 571.87)	436.25	(80.85 to 783.63)	1.04	(0.98 to 1.09)
Togo	3031.88	(310.86 to 5587.92)	15516.9	(1176.14 to 29815.27)	232.18	(22.13 to 427.14)	373.96	(26.12 to 719.99)	1.55	(1.44 to 1.67)
Papua New Guinea	13760	(2490.31 to 26047.28)	47109.6	(8559.68 to 86470.82)	668.85	(121.47 to 1271.60)	775.38	(137.87 to 1430.67)	0.47	(0.42 to 0.52)
Uganda	15452.5	(-1091.89 to 32726.19)	37093.8	(874.61 to 73757.15)	236.76	(-19.41 to 500.41)	233.87	(2.26 to 466.94)	-0.05	(-0.18 to 0.08)
Coted'Ivoire	10798.7	(2037.95 to 19093.82)	46740.7	(9478.04 to 83860.63)	242.84	(46.10 to 428.99)	362.93	(73.34 to 659.96)	1.31	(1.09 to 1.53)
Solomon Islands	1302.05	(-32.20 to 2583.51)	4582.18	(-203.00 to 9110.94)	844.54	(-20.30 to 1673.23)	1115.94	(-53.90 to 2212.04)	0.87	(0.62 to 1.11)
Nepal	21725.2	(2856.31 to 40673.56)	75020.6	(14423.87 to 136936.42)	216.45	(27.31 to 403.29)	308.3	(59.33 to 564.16)	1.15	(1.08 to 1.22)
Rwanda	12855.1	(-545.86 to 25243.32)	13560.4	(2048.14 to 26422.81)	429.98	(-21.56 to 841.96)	208.69	(27.39 to 412.88)	-2.33	(-2.52 to -2.15)
Timor-Leste	446.56	(-3.15 to 877.11)	1985.36	(75.36 to 3917.15)	145.34	(-2.12 to 286.44)	227.98	(7.19 to 451.51)	1.45	(1.28 to 1.61)
United Republic of Tanzania	21323.4	(2241.43 to 40062.02)	46254.2	(7755.45 to 87802.45)	192.75	(18.43 to 364.11)	168.05	(26.09 to 318.94)	-0.44	(-0.56 to -0.32)
Haiti	21241.6	(1870.91 to 39303.69)	61572.2	(676.17 to 122468.61)	621.4	(49.55 to 1156.19)	772.11	(4.90 to 1541.02)	0.72	(0.58 to 0.86)
Yemen	8086.13	(2025.62 to 14509.03)	39719	(9260.53 to 72374.05)	155.48	(38.59 to 278.68)	252.77	(57.79 to 458.48)	1.6	(1.45 to 1.75)
Angola	22326.8	(1028.09 to 42501.10)	47227.2	(9246.64 to 88022.86)	525.92	(20.47 to 997.77)	342.4	(63.19 to 641.40)	-1.37	(-1.52 to -1.22)
Gambia	1088.91	(99.36 to 2019.45)	4954.25	(559.91 to 9326.44)	294.39	(23.72 to 546.68)	471.05	(50.86 to 894.51)	1.6	(1.34 to 1.85)
Bhutan	559.72	(92.61 to 1030.13)	1640.05	(371.95 to 3002.84)	214.37	(34.43 to 390.40)	260.01	(58.74 to 473.98)	0.64	(0.61 to 0.67)
Vanuatu	374.88	(36.85 to 747.26)	1592	(175.58 to 3013.27)	536.71	(51.71 to 1070.60)	799.89	(85.50 to 1517.79)	1.27	(1.10 to 1.44)
Cambodia	9682.32	(1049.99 to 18277.07)	35707.3	(2961.73 to 69467.46)	202.67	(21.53 to 382.51)	277.6	(22.38 to 537.67)	1.03	(0.96 to 1.09)
Zimbabwe	13047.2	(-509.40 to 25077.34)	44737	(-2029.49 to 88563.32)	323.33	(-13.15 to 622.02)	623.57	(-32.38 to 1240.68)	2.24	(1.85 to 2.64)
Comoros	712.87	(-30.92 to 1374.50)	2135.75	(-10.07 to 4220.62)	347.87	(-17.56 to 670.81)	415.55	(-2.14 to 821.47)	0.56	(0.41 to 0.71)
Cameroon	9432.13	(1793.37 to 16800.37)	41732.1	(8685.89 to 76668.64)	200.62	(37.83 to 357.49)	290.53	(59.94 to 537.47)	1.21	(1.11 to 1.31)
Djibouti	478.61	(96.57 to 874.67)	2980.61	(601.68 to 5412.75)	330.79	(65.21 to 599.62)	430.19	(87.56 to 782.73)	0.82	(0.74 to 0.91)
Lao People's Democratic Republic	6688.95	(61.24 to 12986.71)	8965.3	(1805.74 to 16606.78)	303.34	(2.75 to 591.87)	179.76	(36.27 to 332.37)	-1.69	(-1.78 to -1.60)
Bangladesh	151478	(5857.91 to 279729.46)	482561	(78679.10 to 866327.77)	313.31	(11.42 to 580.15)	352.89	(55.56 to 634.74)	0.5	(0.14 to 0.85)
Mauritania	4472.96	(264.70 to 8241.95)	11137.5	(1379.04 to 20935.88)	442.87	(25.51 to 816.95)	503.45	(59.92 to 949.22)	0.4	(0.24 to 0.56)
Nigeria	101699	(22883.86 to 176206.76)	260948	(60179.78 to 456097.39)	225.39	(50.76 to 389.49)	265.73	(61.78 to 460.46)	0.52	(0.42 to 0.63)
Pakistan	233896	(40367.24 to 420472.89)	922740	(188550.52 to 1613181.83)	405.32	(69.79 to 729.93)	696.3	(140.99 to 1211.06)	1.76	(1.67 to 1.84)
Sao Tome and Principe	112.92	(10.88 to 208.02)	317.88	(62.18 to 583.91)	173.07	(16.54 to 319.61)	252.73	(47.13 to 462.75)	1.23	(1.06 to 1.40)
Zambia	10072.6	(675.91 to 18818.18)	32131.2	(1869.93 to 61441.53)	338.93	(19.40 to 634.31)	403.07	(18.77 to 774.27)	0.56	(0.48 to 0.64)
Lesotho	2538.18	(130.41 to 4947.63)	8606.69	(506.11 to 17063.82)	301.35	(14.40 to 587.68)	772.94	(42.47 to 1541.33)	3.1	(2.79 to 3.42)
Honduras	3188.08	(441.07 to 5980.83)	18735.8	(4506.96 to 35166.36)	137.54	(18.06 to 259.67)	265.13	(62.98 to 493.98)	2.2	(1.85 to 2.54)
Kenya	12438.2	(1963.34 to 23301.90)	50777.9	(10414.70 to 92359.70)	147.02	(22.01 to 277.42)	206.17	(40.90 to 378.62)	1.08	(0.91 to 1.26)
Nicaragua	5303.97	(3.80 to 10196.96)	24044.1	(1262.45 to 47214.42)	314.45	(-1.15 to 604.54)	457.77	(21.86 to 900.15)	1.13	(0.66 to 1.59)
Kiribati	410.72	(77.18 to 736.36)	1086.98	(206.85 to 2031.42)	1011.56	(187.05 to 1815.00)	1334.13	(250.57 to 2476.81)	0.92	(0.87 to 0.96)
Cabo Verde	273.82	(43.48 to 503.72)	1413.04	(281.02 to 2577.95)	122.07	(19.64 to 223.77)	301.39	(59.04 to 549.07)	2.98	(2.68 to 3.29)
Myanmar	89316	(16341.76 to 161660.42)	165898	(33923.18 to 304425.54)	366.95	(65.83 to 662.69)	329.56	(67.89 to 605.89)	-0.34	(-0.40 to -0.28)
Guatemala	4827.16	(1080.66 to 8594.67)	52500	(13296.26 to 94220.29)	122.33	(26.40 to 218.95)	442.59	(111.28 to 795.30)	4.31	(3.67 to 4.96)
Tajikistan	5916.23	(1461.16 to 9983.15)	20511.9	(5062.45 to 36351.09)	201.94	(49.95 to 339.95)	298.57	(73.83 to 527.64)	1.26	(1.06 to 1.47)
Sudan	14374.1	(3664.66 to 24749.33)	59865.3	(15723.60 to 108723.13)	147.73	(37.60 to 254.11)	269.55	(71.07 to 487.44)	1.94	(1.90 to 1.99)
Morocco	25747.8	(6338.48 to 44606.52)	163140	(40899.14 to 293791.93)	173.48	(42.63 to 300.77)	449.75	(112.77 to 807.10)	3.13	(3.05 to 3.21)
El Salvador	5170.11	(785.01 to 9499.69)	19062.5	(4949.83 to 34465.93)	164.36	(24.55 to 303.88)	312.71	(81.35 to 565.98)	2.11	(1.31 to 2.92)
Ghana	13654.9	(3039.93 to 23642.52)	63964.2	(15176.33 to 112216.50)	202.48	(43.11 to 353.97)	343.1	(80.46 to 600.76)	1.7	(1.57 to 1.83)
Marshall Islands	187.04	(14.44 to 364.59)	698.07	(72.18 to 1402.06)	1039.82	(75.82 to 2024.55)	1678.12	(168.41 to 3335.52)	1.56	(1.51 to 1.61)
India	719427	(160357.18 to 1266880.16)	2.69616e+06	(639457.98 to 4629148.52)	149	(32.94 to 263.42)	219.17	(51.61 to 377.04)	1.25	(1.02 to 1.49)
Tuvalu	58.41	(3.30 to 112.32)	102.81	(11.28 to 199.26)	825.41	(46.02 to 1575.87)	950.69	(101.13 to 1843.43)	0.46	(0.40 to 0.52)
Congo	6282.03	(69.42 to 12000.01)	18581	(260.12 to 36107.60)	559.79	(5.25 to 1069.24)	606.24	(7.42 to 1167.36)	0.25	(0.06 to 0.44)
Eswatini	1623.98	(69.74 to 3114.37)	5106.12	(-2.93 to 10320.65)	564.99	(21.64 to 1085.32)	873.73	(-4.13 to 1749.54)	1.42	(1.25 to 1.59)
Micronesia (Federated States of)	419.07	(26.68 to 808.46)	954.69	(89.51 to 1906.09)	815.15	(50.52 to 1573.47)	1159.63	(102.29 to 2292.12)	1.15	(1.08 to 1.22)
Samoa	897.94	(5.41 to 1741.30)	2213.07	(139.92 to 4280.00)	1004.24	(4.49 to 1948.69)	1437.09	(86.04 to 2777.14)	1.17	(1.13 to 1.21)
Venezuela (Bolivarian Republic of)	25326.5	(4756.15 to 46618.92)	106526	(21125.68 to 199491.69)	238.17	(43.80 to 439.78)	347.05	(69.46 to 649.25)	1.17	(0.74 to 1.59)
Bolivia (Plurinational State of)	10008.4	(1663.09 to 18712.03)	33745.2	(5051.21 to 66913.87)	297.65	(48.61 to 555.40)	355.5	(53.06 to 706.13)	0.58	(0.49 to 0.67)
Kyrgyzstan	5080.53	(997.96 to 9213.62)	15403.9	(3253.66 to 28020.53)	163.4	(31.85 to 296.65)	281.91	(59.41 to 512.34)	1.75	(1.49 to 2.02)
Egypt	38222.2	(8768.97 to 67730.15)	221592	(53230.68 to 407344.20)	131.57	(30.07 to 232.19)	323.12	(76.53 to 587.91)	2.9	(2.47 to 3.33)
Belize	272.04	(55.99 to 493.62)	1197.13	(295.27 to 2186.78)	283.81	(57.75 to 515.36)	363.02	(87.79 to 668.79)	0.76	(0.29 to 1.22)
Namibia	4353.91	(124.63 to 8338.21)	6854.39	(825.77 to 13346.36)	666.68	(18.13 to 1269.99)	496.78	(57.51 to 963.56)	-0.93	(-1.05 to -0.82)
Mongolia	2277.72	(224.93 to 4242.44)	9514.78	(1603.68 to 17064.11)	202.21	(19.80 to 377.75)	345.92	(57.64 to 621.72)	1.76	(1.51 to 2.02)
Dominican Republic	6293.07	(1550.36 to 11221.15)	28565.8	(6834.60 to 53763.89)	155.91	(38.14 to 278.13)	273.45	(65.36 to 516.45)	1.89	(1.64 to 2.13)
Syrian Arab Republic	10514.4	(2680.50 to 18379.06)	41365.1	(10642.03 to 75157.41)	189.04	(48.15 to 330.66)	299.66	(77.50 to 543.09)	1.5	(1.39 to 1.62)
Nauru	50.32	(8.26 to 94.79)	88.41	(15.16 to 169.16)	933.84	(152.86 to 1772.09)	1303.87	(218.77 to 2479.41)	1.08	(0.99 to 1.17)
Tonga	461.78	(37.90 to 884.72)	825.36	(96.55 to 1609.18)	798.87	(62.56 to 1523.79)	1003.09	(116.00 to 1960.36)	0.76	(0.61 to 0.91)
Viet Nam	54163.1	(10432.28 to 96777.60)	178951	(23885.62 to 343695.87)	135.66	(26.07 to 242.19)	180.68	(24.63 to 343.48)	0.93	(0.88 to 0.99)
Palestine	3951.27	(597.52 to 7217.07)	12236.3	(3408.22 to 21052.81)	466.72	(70.07 to 854.37)	469.26	(128.46 to 804.68)	-0.01	(-0.22 to 0.20)
Suriname	756.05	(213.59 to 1322.08)	2807.87	(807.91 to 5075.94)	278.91	(78.46 to 487.63)	430.66	(124.86 to 774.94)	1.45	(1.17 to 1.73)
Gabon	2565.89	(51.06 to 5058.45)	6188.46	(467.87 to 12294.74)	441.38	(7.29 to 870.07)	540.59	(36.88 to 1080.27)	0.7	(0.61 to 0.78)
Paraguay	5070.5	(210.11 to 9829.27)	26592.3	(2076.34 to 53073.84)	218.03	(8.29 to 424.34)	441.83	(34.54 to 885.96)	2.39	(2.21 to 2.58)
Saint Vincent and the Grenadines	662.97	(93.71 to 1188.23)	954.38	(244.27 to 1750.31)	933.61	(131.95 to 1674.06)	675.68	(172.54 to 1232.34)	-1	(-1.65 to -0.35)
Botswana	2372.89	(131.80 to 4662.49)	6608.7	(810.84 to 12531.32)	424.51	(22.38 to 829.18)	440.91	(51.47 to 834.12)	0.05	(-0.72 to 0.82)
Guyana	2665.25	(365.86 to 4937.60)	4907.49	(1325.47 to 8858.68)	640.95	(83.86 to 1191.61)	706.77	(190.42 to 1272.50)	0.37	(0.05 to 0.68)
Maldives	234.92	(61.06 to 403.53)	634.6	(169.62 to 1118.45)	245.15	(64.23 to 422.97)	168.27	(44.45 to 296.80)	-1.27	(-1.48 to -1.06)
Philippines	55399.1	(13585.23 to 98460.17)	249743	(57222.35 to 449692.09)	169.54	(40.92 to 303.96)	281.02	(64.78 to 503.01)	1.66	(1.50 to 1.82)
Brazil	270260	(44740.39 to 495515.28)	818532	(119978.82 to 1517077.46)	282.68	(45.75 to 519.18)	321.14	(47.15 to 594.57)	0.43	(0.14 to 0.72)
Colombia	34208.8	(6297.19 to 64607.23)	118381	(26143.52 to 224481.34)	173.37	(31.54 to 329.67)	214.81	(47.47 to 406.57)	0.7	(0.40 to 0.99)
Indonesia	130262	(14724.26 to 239470.21)	292034	(66419.12 to 517097.90)	123.11	(13.04 to 228.00)	114.92	(25.94 to 204.09)	-0.19	(-0.29 to -0.09)
Equatorial Guinea	1073.51	(-3.58 to 2097.84)	2999.09	(405.55 to 5969.85)	521.28	(-2.69 to 1015.56)	485.84	(59.50 to 978.35)	-0.22	(-0.44 to 0.01)
Algeria	19905	(4990.41 to 34818.94)	120644	(32236.00 to 218871.14)	159.1	(40.25 to 277.93)	317.17	(84.63 to 575.28)	2.24	(2.13 to 2.35)
Ecuador	13616.3	(2253.53 to 24911.91)	65825.7	(11362.15 to 121591.98)	241.48	(37.99 to 443.84)	395.43	(66.96 to 731.41)	1.48	(0.92 to 2.04)
Peru	10886.1	(2457.78 to 19509.75)	38420.7	(9894.65 to 71547.18)	86.6	(19.25 to 155.64)	111.67	(28.74 to 208.34)	0.88	(0.03 to 1.74)
Uzbekistan	25649.2	(5707.17 to 45793.11)	161306	(34695.56 to 287939.42)	209.97	(46.68 to 375.81)	540.81	(116.41 to 970.58)	3.11	(2.38 to 3.84)
Iraq	29602.5	(8039.57 to 50485.08)	143916	(38417.40 to 254383.78)	353.95	(95.35 to 602.57)	538.11	(141.15 to 949.45)	1.39	(1.27 to 1.51)
Mexico	260840	(55681.82 to 467740.33)	810553	(175388.53 to 1498599.78)	558.93	(117.61 to 1006.58)	611.69	(131.37 to 1133.29)	0.33	(-0.11 to 0.77)
Cuba	21972.2	(5261.93 to 39886.51)	35864.6	(8561.29 to 68372.60)	213.39	(50.72 to 387.15)	200.39	(47.68 to 379.81)	-0.2	(-0.52 to 0.11)
Grenada	513.12	(75.59 to 906.89)	862.32	(191.14 to 1562.87)	737.72	(111.93 to 1301.83)	745.77	(164.76 to 1346.31)	0.12	(-0.73 to 0.98)
Saint Lucia	845.9	(115.49 to 1566.97)	1747.95	(336.12 to 3313.10)	973.66	(133.56 to 1807.64)	729.26	(140.55 to 1376.76)	-1.02	(-1.56 to -0.47)
Fiji	7581.68	(822.31 to 14281.63)	18868.2	(2889.77 to 35665.94)	1888.2	(201.00 to 3560.39)	2306.31	(352.55 to 4330.05)	0.62	(0.45 to 0.78)
South Africa	66427.5	(10407.30 to 121763.97)	290668	(50414.73 to 528324.23)	304.66	(46.94 to 557.93)	607.04	(104.13 to 1105.96)	2.23	(1.79 to 2.67)
Turkmenistan	4187.67	(904.50 to 7394.11)	22950.4	(4497.79 to 40569.81)	202.17	(43.65 to 356.39)	502.24	(98.25 to 887.53)	3.09	(1.99 to 4.19)
Tunisia	7310.72	(1873.10 to 13005.05)	43975	(12147.14 to 79729.53)	140.59	(36.10 to 250.40)	322.25	(89.39 to 585.03)	2.68	(2.57 to 2.80)
Thailand	43603	(9760.29 to 78785.06)	161537	(47544.30 to 291365.54)	115.56	(24.86 to 208.56)	154.23	(45.58 to 277.50)	0.95	(0.75 to 1.15)
Jamaica	7474.4	(1927.67 to 13085.82)	15660.9	(4035.16 to 27809.46)	426.29	(109.70 to 746.58)	504.58	(129.59 to 895.21)	0.45	(0.05 to 0.86)
Tokelau	10	(0.75 to 19.41)	13.4	(1.89 to 26.02)	756.58	(56.47 to 1465.59)	922.11	(131.00 to 1782.07)	0.65	(0.61 to 0.69)
Azerbaijan	10113.7	(2602.84 to 17076.48)	42360.6	(9944.73 to 73604.17)	189.33	(48.53 to 319.68)	373.05	(87.17 to 649.48)	2.2	(2.05 to 2.34)
Iran (Islamic Republic of)	38083.1	(9807.37 to 66129.86)	231900	(63971.72 to 404775.96)	143.68	(37.16 to 247.89)	285.17	(78.42 to 496.29)	2.22	(2.06 to 2.38)
Costa Rica	4262.72	(646.94 to 8072.15)	17290.9	(4380.16 to 31580.54)	226.7	(33.34 to 431.98)	314.43	(79.30 to 573.69)	1.11	(0.44 to 1.79)
Sri Lanka	23818.4	(3308.67 to 44341.81)	81511.7	(18558.61 to 146928.56)	224.92	(30.02 to 417.61)	302.07	(68.81 to 544.18)	0.96	(0.55 to 1.37)
Armenia	7401.28	(1799.09 to 13029.50)	12437.3	(2737.47 to 22457.67)	258.61	(62.64 to 455.69)	294.5	(65.54 to 530.47)	0.34	(-0.70 to 1.40)
Albania	3460.91	(872.08 to 6095.27)	9843.26	(2317.76 to 17681.64)	162.39	(40.79 to 284.12)	233.7	(55.93 to 417.46)	1.16	(1.02 to 1.30)
Panama	3015.39	(387.21 to 5763.58)	12858.3	(2075.50 to 24718.16)	191.09	(23.71 to 366.21)	290.91	(47.02 to 559.24)	1.43	(0.75 to 2.11)
Turkey	97206.2	(27735.85 to 163252.42)	333016	(97025.24 to 577146.72)	282.14	(80.34 to 471.00)	351.06	(102.42 to 607.04)	0.72	(0.42 to 1.02)
Mauritius	3478.36	(776.11 to 6152.76)	15355.3	(3676.01 to 27388.04)	445.83	(99.62 to 789.29)	830.9	(199.49 to 1477.44)	1.81	(1.10 to 2.53)
Uruguay	11292.5	(2040.32 to 19788.19)	22809	(4924.60 to 40845.22)	291.58	(53.07 to 510.31)	442.77	(95.87 to 793.00)	1.34	(0.99 to 1.69)
China	900059	(139486.21 to 1704174.28)	3.12259e+06	(412795.65 to 6073129.63)	99.31	(15.47 to 188.40)	154.39	(21.02 to 300.17)	1.48	(1.29 to 1.67)
Bosnia and Herzegovina	8524.06	(1979.99 to 14866.23)	22979.7	(5720.82 to 41554.27)	202.52	(47.02 to 352.05)	376.2	(94.45 to 677.83)	2	(1.77 to 2.23)
Argentina	124202	(25691.07 to 219395.18)	224802	(45822.79 to 405832.66)	382.35	(79.20 to 674.35)	410.84	(84.14 to 741.70)	0.24	(-0.18 to 0.67)
American Samoa	190.18	(34.64 to 351.62)	581.41	(103.61 to 1101.59)	740.63	(130.69 to 1369.64)	1143.82	(207.01 to 2169.82)	1.47	(1.17 to 1.78)
Kazakhstan	32708.3	(6283.00 to 60498.01)	80073.9	(15847.27 to 147359.30)	245.47	(46.54 to 453.70)	418.97	(83.45 to 770.88)	1.72	(1.43 to 2.02)
Jordan	6788.31	(1824.00 to 11612.08)	45968.6	(12226.59 to 82909.81)	494.32	(133.71 to 840.74)	553.21	(144.46 to 988.89)	0.42	(0.03 to 0.80)
Libya	3735.4	(868.00 to 6625.69)	22675.5	(5566.15 to 40426.31)	185.08	(43.33 to 328.28)	379.25	(93.75 to 677.34)	2.37	(2.22 to 2.52)
Niue	15.23	(1.91 to 29.44)	23.32	(3.86 to 44.95)	710.48	(89.87 to 1376.05)	1098.67	(182.93 to 2113.76)	1.42	(1.33 to 1.51)
Seychelles	59.2	(5.64 to 114.55)	219.7	(34.04 to 433.37)	104.53	(10.08 to 202.15)	183.92	(28.43 to 362.04)	1.84	(1.58 to 2.11)
Republic of Moldova	6429.99	(1313.77 to 11589.41)	12680.7	(2656.76 to 23208.29)	141.3	(28.86 to 254.77)	222.76	(46.88 to 406.27)	1.44	(0.79 to 2.08)
Georgia	12451.8	(3082.99 to 21676.19)	22506.5	(5246.19 to 39540.30)	195.62	(48.49 to 340.70)	405.64	(95.77 to 711.30)	2.28	(1.33 to 3.23)
Malaysia	22481.8	(3716.95 to 41209.00)	64460.3	(16668.65 to 118636.06)	229.49	(37.66 to 420.85)	216.39	(55.65 to 396.23)	-0.19	(-0.32 to -0.07)
Portugal	33048.1	(6404.03 to 60521.87)	68804.7	(11845.74 to 128984.59)	243.97	(48.09 to 444.72)	327.18	(57.66 to 614.51)	0.86	(0.26 to 1.46)
Lebanon	7991.86	(1960.17 to 13813.98)	28554.7	(6726.04 to 51691.31)	362.25	(89.15 to 623.79)	476.83	(111.58 to 862.67)	0.94	(0.74 to 1.13)
Barbados	1967.45	(383.36 to 3587.70)	2972.61	(620.78 to 5551.27)	706.01	(138.36 to 1284.66)	607.57	(128.65 to 1131.46)	-0.46	(-0.75 to -0.18)
Dominica	383.08	(100.18 to 660.00)	712.75	(179.67 to 1257.82)	656.45	(171.22 to 1132.09)	853.17	(217.07 to 1499.01)	0.84	(0.71 to 0.97)
Antigua and Barbuda	305.15	(82.19 to 518.15)	670.18	(175.01 to 1185.47)	584.9	(157.27 to 994.77)	614.57	(160.76 to 1086.24)	0.12	(-0.32 to 0.57)
North Macedonia	6118.34	(1515.49 to 10634.98)	17383.2	(4325.75 to 30835.95)	322	(79.64 to 558.48)	521.99	(130.59 to 917.29)	1.57	(1.34 to 1.81)
Democratic People's Republic of Korea	11095.1	(2110.42 to 20962.52)	34979.5	(7324.71 to 64739.19)	63.87	(12.40 to 120.44)	104.52	(21.91 to 192.56)	1.61	(1.55 to 1.66)
Bahrain	1331.41	(330.73 to 2336.35)	9558.56	(2407.48 to 17098.59)	746.05	(184.66 to 1307.28)	980.72	(242.30 to 1746.29)	0.85	(0.51 to 1.19)
Palau	73.93	(11.05 to 140.59)	235.58	(40.33 to 455.32)	702.75	(101.62 to 1337.96)	976.67	(166.88 to 1862.45)	1.06	(1.03 to 1.10)
Saint Kitts and Nevis	263.76	(58.68 to 467.67)	464.23	(106.47 to 843.16)	730.58	(164.65 to 1299.58)	639.46	(148.35 to 1157.76)	-0.41	(-0.79 to -0.03)
Ukraine	80146	(15445.39 to 143198.59)	113678	(22752.83 to 209264.21)	114.66	(22.17 to 205.13)	159.96	(32.03 to 293.30)	1.06	(0.75 to 1.38)
Bulgaria	42133.8	(9280.79 to 75574.79)	57702.6	(11627.68 to 106348.17)	337.45	(75.73 to 601.61)	437.75	(88.69 to 800.27)	0.87	(0.57 to 1.17)
Romania	43319.2	(8822.06 to 80627.99)	76414.9	(15547.83 to 142112.67)	153.66	(31.46 to 285.22)	224.74	(46.21 to 416.31)	1.2	(0.89 to 1.50)
Trinidad and Tobago	10210.4	(2369.01 to 17768.37)	21577	(5413.95 to 38986.60)	1197.35	(276.41 to 2086.18)	1124.8	(283.35 to 2026.09)	-0.2	(-0.54 to 0.14)
Spain	163276	(32890.80 to 294384.58)	259347	(53372.64 to 478774.22)	305.02	(61.94 to 547.23)	303.22	(62.89 to 562.18)	-0.05	(-0.16 to 0.05)
Chile	31324.8	(7731.33 to 54085.89)	99268.8	(21527.62 to 185088.01)	306.31	(75.57 to 529.43)	390.76	(85.13 to 727.38)	0.77	(0.29 to 1.26)
Northern Mariana Islands	119.53	(24.46 to 218.12)	335.43	(67.90 to 621.73)	506.33	(97.30 to 938.10)	587.88	(119.81 to 1081.00)	0.49	(0.38 to 0.61)
Oman	1953.39	(387.98 to 3600.90)	8400.71	(1526.93 to 16036.76)	269.07	(53.39 to 494.64)	338.28	(60.51 to 647.73)	0.7	(0.39 to 1.01)
Cook Islands	141.35	(23.49 to 266.42)	265.75	(52.54 to 497.12)	1078.82	(176.45 to 2038.76)	1085.74	(216.89 to 2019.23)	0.03	(-0.12 to 0.17)
Belarus	16855.7	(3063.37 to 30521.98)	25287.2	(4221.58 to 46665.57)	130.47	(23.62 to 235.78)	167.29	(28.40 to 307.27)	0.78	(0.17 to 1.40)
Hungary	35155	(7045.43 to 64306.20)	63412.6	(13927.87 to 116005.66)	243	(49.18 to 443.88)	351.36	(77.80 to 640.80)	1.21	(0.66 to 1.76)
Greece	27632.9	(5834.09 to 50205.05)	52906.2	(10537.84 to 96079.41)	190.28	(40.54 to 344.41)	279.26	(55.82 to 507.15)	1.22	(0.98 to 1.46)
Serbia	33333.8	(8213.93 to 57982.63)	58252.1	(13863.61 to 106016.22)	296.54	(73.55 to 514.02)	368.66	(88.49 to 671.03)	0.72	(0.56 to 0.88)
Montenegro	1649.82	(320.08 to 2973.36)	3746.57	(740.30 to 6870.54)	261.38	(50.87 to 471.61)	387.71	(77.54 to 706.33)	1.31	(1.14 to 1.47)
Croatia	9374.13	(2377.59 to 17098.40)	18509.4	(4508.94 to 34283.26)	153.96	(39.19 to 280.79)	222.23	(54.82 to 414.14)	1.12	(0.76 to 1.47)
Malta	1535.17	(377.06 to 2580.41)	3594.01	(897.08 to 6368.08)	361.58	(88.72 to 607.07)	418.61	(104.93 to 742.57)	0.46	(-0.17 to 1.09)
Guam	295.9	(62.17 to 545.96)	717.51	(168.07 to 1339.18)	345.16	(69.14 to 633.73)	358.3	(84.91 to 667.41)	0.08	(-0.04 to 0.21)
Bahamas	783.93	(152.21 to 1421.52)	2324.71	(459.85 to 4307.90)	475.11	(91.70 to 861.98)	539.56	(107.04 to 998.29)	0.39	(0.15 to 0.63)
Italy	262921	(56612.85 to 449503.38)	343007	(75992.96 to 598892.97)	299.22	(64.51 to 512.24)	260.03	(57.69 to 456.09)	-0.47	(-0.70 to -0.24)
Russian Federation	263236	(51654.44 to 467826.31)	697204	(147521.56 to 1224163.68)	144.98	(28.47 to 257.77)	297.42	(62.95 to 520.40)	2.39	(2.00 to 2.78)
Israel	13297.4	(3566.50 to 22809.87)	40223.9	(10448.24 to 71185.69)	280.24	(74.91 to 479.57)	339.69	(89.46 to 600.00)	0.59	(0.04 to 1.15)
Brunei Darussalam	682.59	(125.34 to 1242.18)	2569.63	(570.68 to 4718.59)	607.08	(110.87 to 1118.86)	637.2	(141.78 to 1175.54)	0.12	(-0.08 to 0.32)
Slovakia	12715.2	(2592.30 to 22822.60)	23849.1	(4968.47 to 43744.39)	212.59	(43.65 to 382.58)	259.31	(54.29 to 475.29)	0.64	(0.49 to 0.80)
Poland	131849	(26933.15 to 234870.33)	228624	(46024.71 to 414655.94)	300.08	(61.45 to 534.51)	341.52	(69.07 to 619.83)	0.34	(0.00 to 0.67)
Saudi Arabia	14492	(4150.49 to 25063.73)	123761	(38676.56 to 213044.07)	213.13	(60.62 to 368.34)	430.43	(134.81 to 737.16)	2.28	(2.17 to 2.38)
Bermuda	169.72	(25.69 to 315.38)	349.41	(53.76 to 672.37)	269.06	(40.80 to 499.93)	286.03	(45.01 to 546.99)	0.18	(-0.28 to 0.63)
United States Virgin Islands	334.77	(79.97 to 604.22)	774.8	(188.10 to 1484.50)	373.14	(89.01 to 671.04)	494.56	(125.19 to 928.96)	0.91	(0.71 to 1.11)
Puerto Rico	19234.6	(1567.19 to 36442.29)	31458.3	(5032.48 to 60340.02)	537.28	(43.57 to 1016.73)	511.73	(89.42 to 972.19)	-0.16	(-0.38 to 0.05)
Greenland	67.21	(14.35 to 115.74)	168.93	(36.35 to 304.37)	183.83	(38.74 to 320.30)	233.75	(51.08 to 418.36)	0.82	(0.72 to 0.92)
Czechia	29951.4	(5372.09 to 55300.10)	67264.1	(13668.97 to 126650.69)	219.88	(39.83 to 406.21)	330.13	(68.27 to 618.71)	1.38	(1.03 to 1.73)
Latvia	6082.16	(1284.71 to 10624.40)	11766.6	(2414.86 to 20929.44)	173.34	(36.78 to 302.35)	340.7	(71.05 to 602.78)	2.2	(1.60 to 2.79)
Cyprus	5070.98	(1177.57 to 8825.34)	7653.09	(1717.64 to 13692.63)	701.39	(163.39 to 1228.75)	388.92	(88.14 to 690.42)	-1.85	(-2.14 to -1.57)
France	117797	(21798.00 to 208439.17)	240562	(47155.80 to 438238.04)	145.65	(26.85 to 256.81)	195.41	(38.56 to 356.30)	0.98	(0.69 to 1.27)
Slovenia	5315.06	(984.29 to 9668.37)	9605.79	(2004.08 to 17629.46)	216.5	(40.29 to 392.60)	237.49	(50.71 to 434.85)	0.25	(-0.25 to 0.75)
Australia	33054.8	(5447.95 to 59856.27)	88976.3	(15223.48 to 165611.86)	170.23	(28.14 to 307.55)	210	(36.86 to 391.12)	0.71	(0.47 to 0.96)
Estonia	2865.63	(593.88 to 5134.91)	6278.49	(1290.89 to 11288.92)	142.34	(29.64 to 254.28)	268.22	(55.46 to 482.74)	2.05	(1.57 to 2.52)
Kuwait	2096.13	(391.83 to 4003.34)	19586.7	(4036.73 to 37383.45)	273.4	(50.75 to 517.83)	494.24	(101.91 to 939.91)	1.93	(1.10 to 2.77)
Qatar	801.01	(214.01 to 1408.71)	11139.5	(3103.30 to 20090.06)	666.74	(174.99 to 1166.51)	838.72	(219.36 to 1525.46)	0.74	(0.11 to 1.38)
United Arab Emirates	2747.37	(630.19 to 4796.43)	27650.8	(7101.40 to 50875.58)	531.43	(119.56 to 930.38)	462.13	(114.66 to 835.49)	-0.51	(-1.44 to 0.42)
New Zealand	7137.4	(1016.92 to 12829.63)	17784.2	(2963.43 to 32501.32)	187.49	(27.11 to 335.93)	228.84	(38.81 to 417.78)	0.7	(0.22 to 1.19)
Belgium	26562.5	(5607.32 to 47122.08)	49019.3	(9939.24 to 90566.31)	180.48	(38.38 to 319.10)	250.1	(51.08 to 461.07)	1.07	(0.77 to 1.38)
Austria	16647.4	(2601.18 to 29646.88)	26739.7	(5070.38 to 48993.00)	142.47	(22.46 to 253.63)	159.5	(30.29 to 290.91)	0.34	(-0.12 to 0.80)
Singapore	4443.2	(742.98 to 8623.43)	16970.3	(2943.03 to 33276.35)	179.26	(29.64 to 350.65)	197.63	(34.58 to 386.61)	0.32	(-0.07 to 0.72)
Lithuania	5863.12	(1160.41 to 10540.81)	12851.6	(2507.37 to 23320.57)	131.87	(26.27 to 236.86)	257.63	(51.12 to 464.58)	2.12	(1.72 to 2.53)
United Kingdom	147515	(32424.82 to 258892.28)	295878	(67917.46 to 537625.68)	175.25	(38.56 to 309.03)	283.55	(65.28 to 516.88)	1.47	(1.23 to 1.70)
Finland	10474	(1929.56 to 18960.02)	23178.4	(4535.17 to 42863.63)	153.3	(28.23 to 278.05)	236.14	(46.97 to 436.37)	1.41	(1.27 to 1.55)
United States of America	830504	(173954.62 to 1447811.78)	2.50626e+06	(561860.70 to 4491207.49)	273.04	(57.22 to 476.45)	469.5	(105.80 to 838.67)	1.77	(1.60 to 1.94)
Andorra	109.59	(23.07 to 197.60)	348.6	(73.39 to 633.62)	189	(39.78 to 340.44)	237.92	(50.41 to 432.33)	0.7	(0.43 to 0.97)
Japan	231446	(54595.32 to 413022.78)	504641	(117790.83 to 940759.62)	137.09	(32.42 to 244.30)	196.49	(46.66 to 364.89)	1.18	(1.06 to 1.29)
Canada	47685.7	(8487.87 to 86417.98)	167119	(33404.65 to 314331.95)	147.37	(26.22 to 266.92)	249.05	(50.57 to 467.82)	1.73	(1.42 to 2.04)
Ireland	6646.53	(1090.41 to 12005.93)	11903.3	(2105.36 to 22039.17)	165.84	(27.50 to 298.64)	162.98	(29.57 to 300.06)	-0.06	(-0.27 to 0.15)
Taiwan (Province of China)	40287.7	(6301.08 to 76084.97)	122624	(17659.69 to 231981.17)	244.33	(38.51 to 460.70)	300.56	(43.67 to 566.17)	0.68	(0.24 to 1.12)
Iceland	406.65	(80.32 to 729.32)	1038.68	(188.54 to 1939.03)	145.86	(28.78 to 262.66)	201.99	(37.40 to 377.49)	1.05	(0.97 to 1.12)
Luxembourg	948.29	(188.05 to 1676.36)	2065.89	(391.65 to 3796.06)	179.11	(35.86 to 316.60)	209.86	(40.42 to 386.74)	0.5	(0.16 to 0.83)
Republic of Korea	60034.6	(12175.48 to 110054.58)	258629	(47648.34 to 496824.92)	179.38	(36.46 to 329.38)	300.29	(56.00 to 574.63)	1.68	(1.54 to 1.81)
Sweden	23730.2	(4868.88 to 42339.44)	41491	(8550.43 to 74077.04)	172.02	(35.37 to 307.27)	224.21	(46.80 to 404.04)	0.84	(0.68 to 1.00)
San Marino	49.01	(10.45 to 86.76)	122.8	(26.00 to 227.30)	145.24	(31.22 to 256.08)	199.58	(42.50 to 369.76)	1	(0.90 to 1.11)
Netherlands	43057.4	(8669.10 to 75858.50)	64601.1	(13159.16 to 118217.47)	218.91	(44.32 to 386.08)	207.2	(42.41 to 378.05)	-0.15	(-0.41 to 0.11)
Denmark	10080.6	(1724.09 to 18057.98)	21784.5	(4539.28 to 39443.45)	133.35	(22.84 to 239.14)	204.37	(43.05 to 371.31)	1.43	(0.72 to 2.15)
Germany	208787	(39315.90 to 368946.73)	373899	(75137.53 to 671777.60)	166.56	(31.41 to 294.72)	223.64	(45.47 to 402.69)	0.98	(0.43 to 1.54)
Monaco	65.09	(14.70 to 115.89)	155.54	(34.63 to 282.20)	108.37	(24.88 to 192.96)	201.33	(45.49 to 364.64)	2.02	(1.99 to 2.06)
Norway	11150.9	(2505.08 to 19755.90)	17774.7	(3917.04 to 31969.07)	181.68	(40.90 to 323.01)	202.2	(44.55 to 367.34)	0.34	(0.12 to 0.55)
Switzerland	24491.3	(4520.25 to 43729.39)	47353.4	(9167.38 to 87942.18)	243.78	(44.96 to 434.49)	305.53	(59.85 to 568.93)	0.71	(0.46 to 0.95)

## Sheet: S3.Death
Table S3. Numbers and age-standardized rates (95% Uncertainty Interval) of mortality for type 2 diabete mellitus attributable to dietary risk factors and AAPC (95% Confidential Interval) from 1990to 2021
Locations	Mortality (95% UI)				Age standardized mortality rate (ASMR) per 100,000 (95% UI)				AAPC (%, 95% CI)
	1990		2021		1990		2021		1990-2021
	Cases	95% UI	Cases	95% UI	Rate	95% UI	Rate	95% UI	AAPC	95% CI
Global	197934	(36223.06 to 344570.61)	450501	(87925.80 to 783806.52)	5.5	(1.02 to 9.56)	5.34	(1.04 to 9.29)	-0.08	(-0.19 to 0.03)
Female	109485	(20316.87 to 191002.66)	233854	(46514.85 to 407909.81)	5.41	(1.01 to 9.44)	5.03	(1.00 to 8.77)	-0.21	(-0.37 to -0.06)
Male	88449.9	(15996.07 to 155237.16)	216647	(41702.14 to 378075.80)	5.6	(1.02 to 9.79)	5.72	(1.10 to 9.99)	0.08	(-0.04 to 0.20)
High SDI	59377.5	(11971.30 to 102624.46)	87562.8	(18965.75 to 151504.27)	5.33	(1.08 to 9.22)	3.9	(0.85 to 6.72)	-0.97	(-1.23 to -0.71)
High-middle SDI	42837.8	(9024.17 to 73768.62)	83486.3	(17441.59 to 144160.11)	4.78	(1.02 to 8.23)	4.27	(0.89 to 7.37)	-0.33	(-0.56 to -0.10)
Middle SDI	40185.5	(7518.02 to 71370.21)	130119	(26594.19 to 229937.23)	4.47	(0.83 to 7.94)	5.11	(1.04 to 9.05)	0.47	(0.24 to 0.70)
Low-middle SDI	34228.9	(5624.63 to 60440.02)	104567	(20029.18 to 179999.07)	6.59	(1.06 to 11.72)	8.21	(1.54 to 14.21)	0.77	(0.65 to 0.90)
Low SDI	20972.8	(1919.03 to 37784.28)	44196.7	(5011.95 to 79503.93)	10.53	(0.94 to 19.02)	10.14	(1.15 to 18.25)	-0.1	(-0.25 to 0.05)
Andean Latin America	910.57	(161.83 to 1637.92)	3069.47	(529.83 to 5655.56)	4.65	(0.81 to 8.35)	5.3	(0.90 to 9.77)	0.46	(-0.16 to 1.09)
Australasia	1161.94	(198.63 to 2061.54)	2305.53	(410.53 to 4078.12)	5.06	(0.87 to 8.98)	3.9	(0.70 to 6.87)	-0.78	(-1.29 to -0.28)
Caribbean	2802.99	(456.05 to 4951.70)	4785.67	(729.85 to 8837.66)	11.31	(1.84 to 19.94)	8.82	(1.35 to 16.29)	-0.77	(-1.04 to -0.49)
Central Asia	2080.52	(461.91 to 3493.43)	6579.79	(1414.52 to 11482.29)	4.47	(1.00 to 7.50)	8.1	(1.76 to 14.11)	1.91	(1.56 to 2.26)
Central Europe	7752.91	(1672.63 to 13308.23)	13164.1	(2901.33 to 22513.73)	5.24	(1.13 to 8.98)	5.65	(1.24 to 9.65)	0.23	(-0.15 to 0.61)
Central Latin America	8333.99	(1681.42 to 14882.86)	27098.9	(5759.58 to 49897.81)	10.49	(2.11 to 18.87)	10.94	(2.32 to 20.14)	0.17	(-0.39 to 0.74)
Central Sub-Saharan Africa	2952.79	(-19.04 to 5704.76)	7093.5	(74.57 to 13730.17)	15.48	(-0.25 to 29.68)	15.3	(0.11 to 29.70)	-0.04	(-0.15 to 0.07)
East Asia	15998.5	(2437.77 to 29766.67)	46049.8	(6304.23 to 88872.44)	2.13	(0.34 to 3.94)	2.2	(0.31 to 4.25)	0.18	(-0.04 to 0.39)
Eastern Europe	5657.01	(1098.94 to 9681.80)	19855.8	(4144.25 to 33877.12)	2	(0.39 to 3.43)	5.48	(1.14 to 9.37)	3.39	(2.74 to 4.04)
Eastern Sub-Saharan Africa	9920.13	(423.74 to 18253.81)	15730.5	(1466.85 to 28758.25)	14.75	(0.52 to 27.32)	10.99	(0.94 to 20.19)	-0.95	(-1.05 to -0.85)
High-income Asia Pacific	5000.17	(1113.65 to 8689.40)	6075.15	(1361.20 to 10692.80)	2.56	(0.57 to 4.47)	1.18	(0.26 to 2.05)	-2.54	(-2.92 to -2.16)
High-income North America	23540.6	(4892.99 to 40527.28)	37782.7	(8576.65 to 64501.58)	6.58	(1.37 to 11.31)	5.67	(1.30 to 9.66)	-0.43	(-0.76 to -0.10)
North Africa and Middle East	9039.59	(2254.19 to 15315.96)	30391	(7398.28 to 51101.58)	6.32	(1.61 to 10.64)	7.68	(1.89 to 12.92)	0.67	(0.53 to 0.81)
Oceania	789.32	(108.07 to 1508.78)	2025.87	(290.99 to 3720.93)	29.77	(4.06 to 56.25)	29.72	(4.14 to 54.41)	-0.02	(-0.06 to 0.03)
South Asia	29271.8	(5375.49 to 51438.64)	100160	(20921.63 to 172022.54)	6.32	(1.11 to 11.22)	7.83	(1.60 to 13.48)	0.75	(0.26 to 1.25)
Southeast Asia	12016.8	(2001.18 to 21508.11)	29948.2	(6487.13 to 52972.33)	5.19	(0.85 to 9.32)	4.95	(1.08 to 8.78)	-0.16	(-0.25 to -0.08)
Southern Latin America	5070.46	(1062.45 to 8690.25)	6943.88	(1532.34 to 11949.75)	11.3	(2.38 to 19.38)	7.75	(1.71 to 13.32)	-1.16	(-1.61 to -0.71)
Southern Sub-Saharan Africa	2796.92	(301.91 to 5111.31)	10959.6	(1480.49 to 19996.44)	11.18	(1.19 to 20.49)	20.96	(2.87 to 38.25)	2.05	(1.57 to 2.53)
Tropical Latin America	6760.18	(1068.23 to 12422.66)	19086.5	(2875.81 to 34865.90)	7.99	(1.25 to 14.79)	7.57	(1.14 to 13.87)	-0.13	(-0.55 to 0.29)
Western Europe	39493.8	(8135.96 to 67945.94)	44368.8	(9553.82 to 76523.40)	6.55	(1.35 to 11.25)	3.9	(0.84 to 6.71)	-1.62	(-1.76 to -1.47)
Western Sub-Saharan Africa	6583.57	(1216.44 to 11453.70)	17026.3	(3219.64 to 29941.97)	8.64	(1.58 to 15.06)	10.23	(1.93 to 17.94)	0.55	(0.47 to 0.64)
Somalia	455.52	(-7.10 to 897.47)	1227.12	(14.67 to 2439.86)	22.06	(-0.41 to 43.76)	23.92	(0.21 to 46.62)	0.27	(0.19 to 0.36)
Niger	166.82	(28.42 to 314.10)	581.18	(104.68 to 1142.75)	7.15	(1.24 to 13.45)	8.59	(1.57 to 16.93)	0.62	(0.49 to 0.75)
Chad	319.73	(22.30 to 621.85)	973.76	(77.50 to 1860.34)	12.55	(0.89 to 24.24)	19.72	(1.56 to 37.47)	1.49	(1.32 to 1.65)
Mali	430.81	(48.56 to 789.30)	992.87	(118.10 to 1877.69)	12.92	(1.34 to 23.64)	13.46	(1.54 to 25.54)	0.15	(-0.00 to 0.30)
South Sudan	240.97	(27.26 to 485.86)	454.59	(66.00 to 908.33)	10.46	(1.08 to 20.86)	13.53	(1.83 to 26.97)	0.84	(0.73 to 0.95)
Burkina Faso	480.1	(43.37 to 896.18)	1048.97	(72.31 to 1983.30)	13.26	(1.09 to 24.72)	13.01	(0.91 to 24.54)	-0.07	(-0.27 to 0.13)
Burundi	270.54	(5.57 to 520.55)	456.52	(39.79 to 893.58)	12.92	(0.16 to 24.91)	11.49	(0.73 to 22.79)	-0.37	(-0.52 to -0.22)
Central African Republic	236.13	(-4.34 to 458.09)	480.57	(-16.34 to 981.11)	23.16	(-0.67 to 45.13)	24.81	(-0.95 to 49.67)	0.26	(0.13 to 0.39)
Mozambique	806.28	(9.69 to 1499.85)	1543.31	(111.23 to 2916.06)	15.59	(0.14 to 29.01)	15.94	(0.87 to 30.28)	0.1	(-0.00 to 0.21)
Guinea	143.81	(32.43 to 256.12)	385.78	(79.32 to 735.26)	4.81	(1.07 to 8.62)	7.66	(1.55 to 14.52)	1.54	(1.39 to 1.68)
Afghanistan	741.08	(47.62 to 1452.55)	1496.85	(135.88 to 2909.87)	11.17	(0.75 to 21.78)	17.52	(1.53 to 33.64)	1.48	(1.37 to 1.60)
Liberia	82.85	(8.56 to 154.20)	242.25	(19.74 to 469.36)	8.32	(0.80 to 15.61)	13.37	(1.01 to 25.96)	1.56	(1.37 to 1.76)
Guinea-Bissau	52.17	(-0.27 to 100.12)	108.62	(-0.82 to 211.93)	14.77	(-0.15 to 28.17)	18.03	(-0.22 to 35.11)	0.66	(0.54 to 0.77)
Sierra Leone	112.15	(21.05 to 200.57)	257.53	(48.90 to 463.36)	6.16	(1.12 to 11.11)	7.88	(1.45 to 14.19)	0.82	(0.69 to 0.95)
Ethiopia	4862.17	(246.72 to 9051.79)	4895.52	(549.86 to 8919.24)	27.98	(1.38 to 51.80)	13.27	(1.37 to 24.31)	-2.39	(-2.54 to -2.23)
Benin	125.79	(26.35 to 222.50)	370	(67.64 to 684.18)	6.9	(1.42 to 12.20)	8.27	(1.53 to 15.18)	0.61	(0.49 to 0.73)
Democratic Republic of the Congo	1809.51	(-48.74 to 3593.22)	4946.28	(-110.93 to 9793.82)	13.94	(-0.55 to 27.34)	16.04	(-0.50 to 32.12)	0.44	(0.25 to 0.62)
Malawi	297.93	(11.29 to 562.05)	642.27	(36.91 to 1254.36)	9.24	(0.17 to 17.41)	9.95	(0.49 to 19.43)	0.26	(0.17 to 0.36)
Madagascar	433.75	(2.44 to 850.19)	935.45	(-10.67 to 1896.09)	9.71	(2.84e-03 to 19.07)	10.22	(-0.22 to 20.71)	0.17	(-0.08 to 0.42)
Eritrea	141.98	(0.32 to 286.86)	333.86	(13.49 to 675.08)	14.74	(-0.16 to 29.73)	14.86	(0.32 to 30.36)	0.01	(-0.17 to 0.19)
Senegal	285.61	(52.88 to 503.00)	826.01	(161.67 to 1501.30)	10.1	(1.82 to 17.85)	12.36	(2.40 to 22.64)	0.64	(0.58 to 0.70)
Togo	85.42	(8.33 to 159.49)	386.31	(28.51 to 759.04)	8.26	(0.72 to 15.45)	12.29	(0.88 to 23.86)	1.28	(1.06 to 1.51)
Papua New Guinea	373.91	(67.39 to 725.66)	1028.13	(177.05 to 1920.29)	22.76	(4.18 to 43.59)	22.33	(3.71 to 42.02)	-0.05	(-0.16 to 0.05)
Uganda	524.98	(-45.47 to 1120.99)	1085.54	(4.80 to 2248.01)	9.47	(-0.87 to 20.21)	8.81	(-0.09 to 18.30)	-0.27	(-0.41 to -0.12)
Coted'Ivoire	268.28	(50.75 to 477.67)	1003.7	(195.39 to 1907.73)	8.2	(1.52 to 14.65)	10.68	(2.05 to 20.03)	0.86	(0.59 to 1.14)
Solomon Islands	36.99	(-0.91 to 75.29)	116.42	(-5.71 to 232.10)	29.48	(-0.50 to 58.89)	35.43	(-1.81 to 70.49)	0.62	(0.26 to 0.99)
Nepal	483.59	(57.41 to 904.72)	1564.21	(286.21 to 2888.63)	6.17	(0.72 to 11.61)	7.74	(1.41 to 14.22)	0.74	(0.65 to 0.83)
Rwanda	416.5	(-20.43 to 821.91)	417.12	(54.04 to 863.79)	16.61	(-0.95 to 33.02)	8.3	(0.82 to 16.94)	-2.23	(-2.39 to -2.07)
Timor-Leste	11.24	(-0.11 to 22.70)	39.39	(1.17 to 80.81)	4.64	(-0.08 to 9.38)	5	(0.10 to 10.24)	0.21	(-0.06 to 0.48)
United Republic of Tanzania	716.45	(66.74 to 1367.39)	1336.94	(197.15 to 2556.12)	7.71	(0.61 to 14.55)	6.04	(0.80 to 11.61)	-0.79	(-0.90 to -0.68)
Haiti	592.7	(46.86 to 1117.86)	1348.34	(16.99 to 2806.96)	20.57	(1.34 to 38.94)	21.32	(0.22 to 44.07)	0.14	(-0.04 to 0.31)
Yemen	166.24	(40.14 to 309.10)	578.89	(124.43 to 1122.60)	3.91	(0.95 to 7.18)	4.78	(1.04 to 9.14)	0.65	(0.46 to 0.83)
Angola	599.7	(26.89 to 1151.68)	983.89	(170.68 to 1854.80)	17.88	(0.67 to 33.79)	10.03	(1.65 to 18.90)	-1.82	(-1.97 to -1.67)
Gambia	29.65	(2.52 to 55.40)	126.22	(12.53 to 240.60)	10.06	(0.77 to 18.84)	14.92	(1.36 to 28.77)	1.35	(1.09 to 1.62)
Bhutan	13.64	(2.09 to 25.14)	42.85	(8.99 to 79.14)	6.86	(1.00 to 12.72)	7.69	(1.61 to 14.25)	0.38	(0.26 to 0.50)
Vanuatu	10.17	(0.93 to 20.74)	36.88	(3.94 to 71.12)	18.12	(1.66 to 36.77)	23.01	(2.44 to 44.26)	0.78	(0.60 to 0.97)
Cambodia	283.74	(30.97 to 543.70)	851.32	(64.90 to 1715.55)	6.82	(0.69 to 13.05)	7.6	(0.60 to 15.12)	0.35	(0.29 to 0.41)
Zimbabwe	430.83	(-14.96 to 834.19)	1315.61	(-66.25 to 2653.43)	12.41	(-0.46 to 24.12)	22	(-1.08 to 44.26)	1.91	(1.20 to 2.63)
Comoros	21.52	(-1.07 to 41.39)	56.98	(-0.73 to 114.14)	12.63	(-0.63 to 24.37)	13.28	(-0.20 to 26.42)	0.13	(0.02 to 0.24)
Cameroon	276.45	(52.53 to 491.35)	1005.81	(208.37 to 1883.42)	7.16	(1.34 to 12.76)	9.18	(1.92 to 17.21)	0.81	(0.70 to 0.93)
Djibouti	14	(2.75 to 25.65)	79.42	(16.38 to 149.10)	13	(2.49 to 23.78)	15.7	(3.25 to 28.97)	0.6	(0.53 to 0.68)
Lao People's Democratic Republic	192.13	(2.84 to 375.14)	194.9	(39.28 to 367.46)	9.81	(0.12 to 19.16)	4.64	(0.96 to 8.72)	-2.4	(-2.48 to -2.33)
Bangladesh	4446.54	(188.60 to 8206.29)	12348.4	(1691.93 to 22468.50)	11.29	(0.46 to 20.94)	11.4	(1.45 to 20.77)	0.25	(-0.42 to 0.92)
Mauritania	141.98	(8.08 to 260.95)	332.05	(37.24 to 645.66)	16.04	(0.89 to 29.50)	17.83	(1.94 to 34.66)	0.37	(0.20 to 0.54)
Nigeria	3221.49	(724.53 to 5652.88)	6813	(1607.32 to 11863.90)	8.36	(1.88 to 14.74)	8.96	(2.12 to 15.45)	0.22	(0.12 to 0.33)
Pakistan	6454.66	(1132.93 to 11642.40)	20287.7	(3960.97 to 36512.83)	13.07	(2.30 to 23.47)	20.12	(3.86 to 36.06)	1.41	(1.29 to 1.53)
Sao Tome and Principe	2.56	(0.22 to 4.70)	4.85	(0.81 to 8.63)	4.27	(0.37 to 7.83)	5.05	(0.81 to 9.05)	0.53	(0.29 to 0.78)
Zambia	306.83	(17.44 to 570.51)	766.35	(40.54 to 1491.65)	12.55	(0.56 to 23.33)	12.87	(0.56 to 24.92)	0.11	(-0.11 to 0.33)
Lesotho	93.96	(4.18 to 183.64)	279.81	(15.22 to 561.75)	12.04	(0.47 to 23.57)	28.31	(1.54 to 56.23)	2.9	(2.57 to 3.24)
Honduras	51.99	(6.43 to 98.03)	303.29	(69.49 to 578.44)	2.62	(0.31 to 4.98)	5.03	(1.16 to 9.56)	2.2	(1.67 to 2.74)
Kenya	403.62	(59.57 to 773.70)	1485.76	(292.53 to 2735.35)	5.71	(0.81 to 10.97)	7.6	(1.46 to 14.12)	0.93	(0.74 to 1.12)
Nicaragua	110.37	(0.03 to 207.14)	430.45	(17.99 to 856.73)	7.59	(-0.01 to 14.35)	9.17	(0.34 to 18.22)	0.54	(-0.27 to 1.35)
Kiribati	11.89	(2.17 to 21.49)	28.29	(5.35 to 53.64)	34.87	(6.21 to 63.99)	43.57	(8.11 to 81.85)	0.74	(0.69 to 0.80)
Cabo Verde	6.23	(0.97 to 11.35)	32.84	(6.09 to 60.25)	2.67	(0.42 to 4.84)	7.81	(1.43 to 14.32)	3.53	(2.79 to 4.27)
Myanmar	2636.27	(480.83 to 4779.43)	4139.21	(830.90 to 7683.45)	12.41	(2.19 to 22.39)	9.23	(1.90 to 17.08)	-0.95	(-1.02 to -0.88)
Guatemala	89.95	(19.22 to 156.72)	1194.48	(298.25 to 2125.58)	3.03	(0.61 to 5.31)	10.95	(2.72 to 19.43)	4.28	(3.56 to 5.01)
Tajikistan	143.4	(34.32 to 242.31)	337.87	(79.54 to 604.05)	5.22	(1.25 to 8.79)	5.86	(1.39 to 10.38)	0.35	(-0.08 to 0.78)
Sudan	293.2	(72.23 to 523.12)	874.63	(216.56 to 1614.65)	3.46	(0.86 to 6.14)	5	(1.24 to 9.19)	1.2	(1.13 to 1.26)
Morocco	416.57	(106.60 to 718.48)	2088.8	(511.69 to 3641.21)	3.17	(0.82 to 5.45)	6.54	(1.61 to 11.42)	2.35	(2.17 to 2.53)
El Salvador	124.65	(17.23 to 225.57)	475.62	(118.06 to 872.77)	4.25	(0.57 to 7.71)	7.61	(1.88 to 13.96)	1.91	(0.85 to 2.99)
Ghana	351.46	(74.32 to 617.42)	1534.34	(341.34 to 2719.67)	6.68	(1.34 to 11.99)	10.55	(2.34 to 18.85)	1.48	(1.34 to 1.63)
Marshall Islands	4.84	(0.35 to 9.46)	15.07	(1.55 to 31.42)	32.75	(2.21 to 63.83)	47.24	(4.12 to 96.42)	1.21	(1.06 to 1.37)
India	17873.4	(3938.79 to 31538.59)	65916.8	(15103.78 to 111775.61)	4.64	(1.01 to 8.21)	6.23	(1.43 to 10.60)	0.99	(0.34 to 1.65)
Tuvalu	1.75	(0.11 to 3.36)	2.81	(0.28 to 5.59)	28.19	(1.63 to 53.74)	28.86	(2.72 to 57.21)	0.09	(0.03 to 0.14)
Congo	191.58	(2.25 to 371.06)	455.15	(8.84 to 892.95)	20.54	(0.19 to 39.58)	19.7	(0.29 to 38.33)	-0.11	(-0.30 to 0.08)
Eswatini	55.31	(2.10 to 107.39)	156.46	(-1.12 to 325.31)	22.37	(0.73 to 43.52)	31.61	(-0.15 to 65.25)	1.18	(0.92 to 1.45)
Micronesia (Federated States of)	12.26	(0.78 to 23.80)	22.94	(1.85 to 46.17)	26.89	(1.62 to 51.75)	34.03	(2.59 to 67.90)	0.78	(0.67 to 0.89)
Samoa	25.07	(0.08 to 48.26)	51.94	(2.87 to 100.24)	31.89	(0.06 to 61.39)	38.37	(1.86 to 74.31)	0.61	(0.55 to 0.67)
Venezuela (Bolivarian Republic of)	623.34	(114.25 to 1133.10)	2571.86	(490.12 to 4884.44)	6.72	(1.23 to 12.25)	8.8	(1.69 to 16.72)	0.82	(-0.04 to 1.69)
Bolivia (Plurinational State of)	297.95	(48.04 to 556.11)	854.89	(119.46 to 1695.43)	9.93	(1.60 to 18.52)	10.03	(1.41 to 19.85)	0.03	(-0.04 to 0.11)
Kyrgyzstan	84.2	(16.70 to 147.80)	188.87	(39.06 to 330.21)	2.85	(0.57 to 5.01)	3.94	(0.81 to 6.89)	1.01	(0.27 to 1.76)
Egypt	1058.54	(238.74 to 1884.76)	4783.77	(1066.38 to 8765.64)	4.68	(1.08 to 8.34)	9.23	(2.06 to 16.88)	2.15	(1.67 to 2.63)
Belize	8.25	(1.64 to 14.96)	26.28	(6.12 to 46.81)	8.95	(1.77 to 16.26)	9.17	(2.11 to 16.32)	0.04	(-0.68 to 0.76)
Namibia	150.47	(4.31 to 290.24)	223.63	(25.26 to 442.36)	26.31	(0.78 to 50.13)	19.21	(2.01 to 37.81)	-0.96	(-1.13 to -0.79)
Mongolia	41.93	(3.81 to 80.27)	123.84	(20.21 to 218.88)	4.08	(0.37 to 7.79)	5.46	(0.88 to 9.66)	0.93	(0.23 to 1.63)
Dominican Republic	130.79	(31.63 to 233.81)	467.19	(111.35 to 873.37)	3.88	(0.94 to 7.00)	4.69	(1.12 to 8.76)	0.76	(0.29 to 1.24)
Syrian Arab Republic	221.59	(57.30 to 386.16)	597.93	(149.53 to 1067.83)	4.8	(1.25 to 8.28)	5.39	(1.37 to 9.51)	0.4	(0.13 to 0.68)
Nauru	1.3	(0.21 to 2.49)	2.07	(0.33 to 4.02)	29.9	(4.74 to 57.62)	37.71	(5.88 to 72.88)	0.77	(0.64 to 0.90)
Tonga	13.78	(1.02 to 26.44)	23.43	(2.53 to 45.55)	26.7	(1.87 to 50.93)	29.96	(3.19 to 58.39)	0.42	(0.14 to 0.70)
Viet Nam	1839.11	(350.44 to 3316.53)	4942.63	(709.48 to 9447.71)	5	(0.95 to 9.04)	5.62	(0.84 to 10.64)	0.39	(0.34 to 0.45)
Palestine	135.75	(19.58 to 247.52)	277.44	(74.04 to 469.34)	18.31	(2.72 to 33.14)	14.29	(3.87 to 24.25)	-0.83	(-1.17 to -0.48)
Suriname	17.85	(5.00 to 30.40)	49.64	(13.92 to 90.56)	7.28	(2.04 to 12.44)	7.96	(2.24 to 14.51)	0.37	(-0.10 to 0.85)
Gabon	84.05	(0.98 to 168.84)	159.76	(10.41 to 323.58)	15.99	(0.09 to 32.70)	17.28	(0.95 to 34.86)	0.32	(0.23 to 0.42)
Paraguay	130.8	(5.98 to 252.17)	731.3	(56.90 to 1474.34)	6.19	(0.28 to 11.94)	13.05	(1.02 to 26.41)	2.48	(2.06 to 2.90)
Saint Vincent and the Grenadines	22.39	(3.01 to 40.15)	23.12	(5.53 to 41.24)	32.85	(4.42 to 59.25)	17.18	(4.09 to 30.58)	-2	(-3.07 to -0.92)
Botswana	80.74	(4.32 to 160.01)	191.24	(21.62 to 378.01)	16.89	(0.86 to 33.13)	15.56	(1.69 to 30.38)	-0.35	(-1.30 to 0.62)
Guyana	65.86	(8.38 to 120.82)	99.14	(25.51 to 181.35)	18.28	(2.23 to 33.50)	16.28	(4.20 to 29.55)	-0.28	(-0.77 to 0.21)
Maldives	6.34	(1.66 to 11.02)	10.49	(2.74 to 18.24)	7.93	(2.11 to 13.62)	3.54	(0.93 to 6.18)	-2.67	(-2.88 to -2.45)
Philippines	1335.62	(319.26 to 2387.63)	6323.41	(1446.38 to 11304.58)	5.01	(1.15 to 9.03)	7.99	(1.84 to 14.18)	1.59	(1.31 to 1.87)
Brazil	6629.38	(1060.01 to 12179.22)	18355.2	(2798.65 to 33524.87)	8.04	(1.27 to 14.88)	7.45	(1.13 to 13.64)	-0.21	(-0.64 to 0.23)
Colombia	658.78	(126.43 to 1200.62)	1625.97	(333.50 to 3012.81)	3.95	(0.76 to 7.22)	2.93	(0.60 to 5.44)	-0.95	(-1.40 to -0.49)
Indonesia	3256.59	(350.53 to 6082.98)	6608.53	(1509.53 to 11888.32)	3.61	(0.36 to 6.81)	3.16	(0.73 to 5.70)	-0.44	(-0.55 to -0.33)
Equatorial Guinea	31.82	(-0.06 to 62.47)	67.84	(7.99 to 140.46)	18.35	(-0.11 to 36.16)	15.13	(1.62 to 31.03)	-0.59	(-0.87 to -0.32)
Algeria	321.53	(80.18 to 561.73)	1464.93	(366.64 to 2581.38)	3.52	(0.90 to 6.12)	5.05	(1.27 to 8.86)	1.22	(1.00 to 1.44)
Ecuador	331.25	(50.38 to 604.57)	1320.33	(174.27 to 2496.47)	6.57	(0.95 to 12.06)	8.38	(1.08 to 15.81)	0.61	(-0.39 to 1.62)
Peru	281.36	(61.84 to 508.83)	894.25	(218.94 to 1719.38)	2.47	(0.54 to 4.45)	2.67	(0.66 to 5.15)	0.34	(-0.69 to 1.39)
Uzbekistan	537.97	(115.51 to 922.26)	3156.44	(635.44 to 5705.32)	4.67	(1.00 to 7.98)	11.84	(2.41 to 21.38)	3.06	(2.11 to 4.03)
Iraq	720.05	(191.45 to 1221.57)	2340.95	(567.31 to 4117.15)	9.58	(2.55 to 16.24)	11.68	(2.88 to 20.35)	0.71	(0.42 to 1.01)
Mexico	6531.33	(1377.25 to 11685.18)	19955.2	(4238.93 to 37532.90)	16.16	(3.41 to 29.14)	16.04	(3.41 to 30.14)	0.08	(-0.60 to 0.76)
Cuba	527.39	(124.39 to 927.93)	442.69	(106.70 to 807.00)	5.25	(1.24 to 9.24)	2.19	(0.53 to 3.98)	-2.74	(-3.38 to -2.10)
Grenada	19.55	(2.74 to 34.86)	22.24	(4.63 to 39.61)	25.31	(3.64 to 45.01)	21.68	(4.42 to 38.56)	-0.34	(-1.25 to 0.58)
Saint Lucia	26.57	(3.30 to 48.58)	40.96	(7.20 to 75.20)	33.13	(4.26 to 60.89)	17.53	(3.07 to 32.11)	-2.18	(-3.14 to -1.22)
Fiji	225.58	(24.05 to 428.58)	561.86	(82.06 to 1060.08)	68.03	(7.19 to 128.69)	81.07	(11.76 to 151.34)	0.53	(0.40 to 0.65)
South Africa	1985.61	(302.99 to 3623.97)	8792.83	(1497.75 to 15931.54)	10.21	(1.54 to 18.64)	20.67	(3.53 to 37.45)	2.26	(1.70 to 2.82)
Turkmenistan	96.62	(20.20 to 168.22)	490.79	(98.82 to 905.25)	5.07	(1.06 to 8.82)	11.76	(2.38 to 21.57)	2.92	(1.40 to 4.47)
Tunisia	123.43	(31.87 to 214.98)	575.62	(137.03 to 1043.31)	2.86	(0.75 to 4.98)	4.61	(1.10 to 8.34)	1.51	(1.30 to 1.72)
Thailand	1152.28	(250.27 to 2085.96)	3513.14	(1019.51 to 6363.20)	3.51	(0.73 to 6.38)	3.26	(0.95 to 5.90)	-0.25	(-0.68 to 0.19)
Jamaica	264.27	(67.67 to 458.65)	489.75	(121.24 to 882.05)	14.56	(3.75 to 25.28)	15.26	(3.78 to 27.39)	0.15	(-0.33 to 0.63)
Tokelau	0.3	(0.02 to 0.59)	0.33	(0.04 to 0.64)	22.85	(1.63 to 45.51)	22.33	(3.01 to 43.36)	-0.06	(-0.13 to 0.01)
Azerbaijan	225.73	(54.81 to 386.52)	768.65	(170.00 to 1399.56)	4.58	(1.11 to 7.83)	7.67	(1.72 to 14.01)	1.67	(1.29 to 2.04)
Iran (Islamic Republic of)	762.84	(196.77 to 1333.36)	4062.33	(1042.99 to 6821.37)	3.81	(0.99 to 6.65)	5.87	(1.51 to 9.86)	1.35	(1.14 to 1.55)
Costa Rica	75.08	(10.50 to 138.42)	274.75	(68.66 to 487.52)	4.39	(0.60 to 8.10)	4.99	(1.25 to 8.87)	0.4	(-2.01 to 2.88)
Sri Lanka	653.09	(86.57 to 1207.02)	1826.82	(368.60 to 3397.69)	7.43	(0.97 to 13.76)	7.19	(1.45 to 13.39)	-0.12	(-0.67 to 0.43)
Armenia	176.12	(42.31 to 298.41)	241.48	(53.65 to 409.21)	6.67	(1.60 to 11.30)	5.6	(1.24 to 9.47)	-0.65	(-2.33 to 1.05)
Albania	45.99	(12.26 to 78.06)	115.17	(28.61 to 198.49)	2.55	(0.68 to 4.31)	2.64	(0.66 to 4.55)	0.02	(-0.47 to 0.50)
Panama	68.5	(8.10 to 130.57)	267.28	(39.47 to 517.52)	4.78	(0.56 to 9.11)	5.98	(0.89 to 11.61)	0.85	(-0.27 to 1.99)
Turkey	3142.31	(896.74 to 5264.73)	7226.78	(2093.15 to 12247.88)	10.49	(3.00 to 17.65)	8.29	(2.41 to 14.06)	-0.71	(-1.38 to -0.04)
Mauritius	90.89	(20.33 to 158.16)	447.03	(108.40 to 783.40)	12.63	(2.84 to 21.97)	24.6	(6.07 to 43.06)	1.81	(0.64 to 2.98)
Uruguay	374.72	(67.36 to 652.71)	561.24	(123.66 to 955.95)	9.43	(1.70 to 16.40)	9.34	(2.06 to 15.87)	-0.12	(-0.27 to 0.04)
China	14619.6	(2213.03 to 27205.30)	42551.5	(5686.63 to 82599.72)	2.03	(0.32 to 3.75)	2.1	(0.28 to 4.08)	0.14	(-0.09 to 0.37)
Bosnia and Herzegovina	176.5	(41.78 to 301.98)	583.03	(141.46 to 1069.23)	4.76	(1.12 to 8.13)	9	(2.18 to 16.39)	2.22	(1.81 to 2.63)
Argentina	3873.58	(790.32 to 6697.94)	4819.63	(1039.67 to 8334.12)	12.34	(2.53 to 21.40)	8.43	(1.82 to 14.58)	-1.26	(-1.76 to -0.76)
American Samoa	4.68	(0.82 to 8.67)	12.79	(2.15 to 24.48)	22.8	(3.94 to 42.24)	28.3	(4.82 to 53.96)	0.81	(0.51 to 1.12)
Kazakhstan	492.9	(98.36 to 845.06)	800.76	(165.72 to 1449.27)	3.97	(0.79 to 6.80)	4.82	(1.00 to 8.76)	0.65	(0.04 to 1.26)
Jordan	175.94	(47.52 to 297.46)	692.27	(168.00 to 1216.25)	16.03	(4.37 to 26.89)	11.59	(2.80 to 20.25)	-0.98	(-1.79 to -0.17)
Libya	69.35	(15.78 to 122.39)	311.2	(74.27 to 556.75)	3.97	(0.90 to 6.97)	6.58	(1.58 to 11.83)	1.64	(1.27 to 2.02)
Niue	0.51	(0.06 to 1.00)	0.65	(0.10 to 1.28)	22.55	(2.74 to 43.93)	30.62	(4.92 to 60.17)	1	(0.89 to 1.10)
Seychelles	1.41	(0.14 to 2.64)	3.11	(0.49 to 5.92)	2.5	(0.25 to 4.70)	2.91	(0.46 to 5.57)	0.37	(-0.15 to 0.89)
Republic of Moldova	105.67	(21.90 to 183.52)	183.14	(39.56 to 317.47)	2.42	(0.50 to 4.18)	3.06	(0.66 to 5.30)	0.84	(-0.52 to 2.22)
Georgia	281.66	(66.97 to 478.29)	471.1	(111.40 to 813.80)	4.47	(1.06 to 7.58)	7.74	(1.82 to 13.39)	1.58	(-0.37 to 3.57)
Malaysia	540.66	(89.65 to 971.85)	1006.45	(262.22 to 1790.12)	6.17	(1.02 to 11.09)	3.75	(0.97 to 6.72)	-1.45	(-1.88 to -1.01)
Portugal	1062.69	(205.01 to 1881.97)	1604.61	(306.64 to 2909.58)	7.84	(1.53 to 13.92)	5.29	(1.00 to 9.49)	-1.43	(-2.44 to -0.41)
Lebanon	206.3	(49.08 to 355.52)	559.84	(128.30 to 1003.78)	10.73	(2.55 to 18.41)	8.77	(2.00 to 15.78)	-0.63	(-0.84 to -0.42)
Barbados	72.47	(14.49 to 130.69)	86.08	(17.92 to 158.93)	24.02	(4.86 to 43.25)	16.62	(3.48 to 30.63)	-1.1	(-1.87 to -0.32)
Dominica	12.99	(3.27 to 22.42)	18.94	(4.66 to 33.55)	22.05	(5.57 to 37.98)	23.71	(5.86 to 42.00)	0.22	(0.02 to 0.42)
Antigua and Barbuda	10.65	(2.79 to 17.72)	15.94	(4.09 to 26.97)	19.13	(5.00 to 31.79)	16.15	(4.19 to 27.38)	-0.67	(-1.36 to 0.02)
North Macedonia	144.92	(35.68 to 248.79)	393.09	(94.94 to 685.28)	8.31	(2.05 to 14.20)	13.33	(3.23 to 23.12)	1.61	(1.23 to 2.00)
Democratic People's Republic of Korea	233.32	(45.38 to 450.01)	602.56	(122.49 to 1132.81)	1.6	(0.32 to 3.05)	1.88	(0.39 to 3.52)	0.52	(0.47 to 0.58)
Bahrain	36.6	(8.97 to 64.22)	191.97	(44.81 to 342.33)	29.58	(7.35 to 51.57)	34.72	(8.02 to 62.15)	0.46	(-0.13 to 1.06)
Palau	1.99	(0.28 to 3.85)	5.27	(0.85 to 10.19)	21.9	(2.96 to 42.14)	26.3	(4.10 to 50.50)	0.58	(0.39 to 0.77)
Saint Kitts and Nevis	9.02	(2.00 to 15.77)	9.55	(2.13 to 17.08)	24.01	(5.38 to 42.04)	16	(3.65 to 28.49)	-1.25	(-1.86 to -0.64)
Ukraine	1117.95	(214.32 to 1979.85)	930.65	(188.56 to 1731.88)	1.54	(0.29 to 2.72)	1.2	(0.24 to 2.23)	-0.92	(-1.95 to 0.13)
Bulgaria	1012.56	(224.39 to 1733.69)	1173.97	(240.97 to 2043.87)	8.54	(1.90 to 14.66)	8.01	(1.66 to 13.97)	-0.1	(-0.93 to 0.73)
Romania	771.92	(163.86 to 1349.41)	1205.5	(244.00 to 2145.04)	2.82	(0.60 to 4.93)	3.11	(0.63 to 5.53)	0.29	(-0.56 to 1.15)
Trinidad and Tobago	313.56	(70.21 to 541.91)	580.76	(135.05 to 1064.26)	39.86	(9.02 to 68.97)	30.32	(7.05 to 55.53)	-0.85	(-1.29 to -0.42)
Spain	4698.78	(987.00 to 8054.43)	4166.32	(905.02 to 7388.79)	8.54	(1.80 to 14.65)	3.22	(0.70 to 5.65)	-3.03	(-3.55 to -2.51)
Chile	821.93	(197.14 to 1392.99)	1562.63	(359.88 to 2650.65)	8.59	(2.05 to 14.54)	5.94	(1.37 to 10.07)	-1.28	(-2.63 to 0.09)
Northern Mariana Islands	2.63	(0.51 to 4.85)	7.5	(1.53 to 14.05)	16.62	(3.19 to 30.94)	15.71	(3.31 to 29.03)	-0.25	(-0.58 to 0.08)
Oman	51.51	(10.31 to 95.87)	145.94	(25.44 to 277.53)	8.77	(1.78 to 16.22)	9.52	(1.70 to 18.12)	0.31	(-0.51 to 1.14)
Cook Islands	4.3	(0.69 to 8.16)	7.21	(1.41 to 13.55)	37.35	(5.98 to 70.90)	28.19	(5.54 to 52.85)	-0.87	(-0.97 to -0.78)
Belarus	288.51	(51.52 to 498.62)	339.62	(55.97 to 600.59)	2.21	(0.40 to 3.81)	2.12	(0.35 to 3.74)	-0.19	(-1.88 to 1.53)
Hungary	745.91	(157.18 to 1311.25)	1241.65	(286.76 to 2115.77)	5.09	(1.07 to 8.93)	6	(1.38 to 10.17)	0.9	(-0.15 to 1.96)
Greece	591.19	(128.63 to 1026.44)	882.4	(181.96 to 1524.21)	3.99	(0.86 to 6.93)	3.2	(0.66 to 5.53)	-0.75	(-2.16 to 0.68)
Serbia	743.04	(181.64 to 1277.37)	1314.27	(315.12 to 2314.52)	7.78	(1.90 to 13.35)	7.55	(1.82 to 13.25)	-0.06	(-0.54 to 0.43)
Montenegro	31.42	(5.93 to 54.18)	73.23	(14.79 to 133.37)	5.23	(0.99 to 9.01)	7.82	(1.59 to 14.18)	1.4	(1.01 to 1.81)
Croatia	194.34	(49.89 to 337.77)	433.91	(105.57 to 768.73)	3.47	(0.89 to 6.04)	4.39	(1.07 to 7.72)	0.6	(-0.44 to 1.65)
Malta	58.91	(14.00 to 98.61)	85.12	(20.55 to 143.17)	14.48	(3.45 to 24.30)	7.75	(1.88 to 13.02)	-2.17	(-3.27 to -1.04)
Guam	7.01	(1.43 to 12.79)	11.3	(2.47 to 20.48)	10.84	(2.16 to 19.84)	5.32	(1.17 to 9.67)	-2.4	(-2.77 to -2.04)
Bahamas	20.19	(3.86 to 35.83)	41.45	(8.32 to 75.10)	13.64	(2.60 to 24.23)	10.82	(2.20 to 19.54)	-0.73	(-1.11 to -0.34)
Italy	9597.71	(2049.38 to 16353.78)	10211.6	(2228.55 to 17646.90)	10.43	(2.23 to 17.74)	5.55	(1.22 to 9.58)	-2.13	(-2.73 to -1.52)
Russian Federation	3899.74	(755.64 to 6637.44)	17723.7	(3718.94 to 30262.03)	2.14	(0.42 to 3.65)	7.25	(1.52 to 12.40)	4.24	(3.54 to 4.94)
Israel	407.35	(106.77 to 686.08)	1138.96	(289.70 to 1964.21)	8.81	(2.29 to 14.88)	8.36	(2.12 to 14.36)	-0.22	(-0.99 to 0.56)
Brunei Darussalam	19.92	(3.68 to 37.13)	42.24	(9.40 to 74.73)	21.64	(4.02 to 40.15)	14.27	(3.14 to 25.47)	-1.47	(-1.81 to -1.13)
Slovakia	284.27	(59.08 to 504.70)	379.49	(81.72 to 671.90)	4.73	(0.98 to 8.41)	3.9	(0.84 to 6.87)	-0.63	(-1.03 to -0.22)
Poland	2652.29	(529.16 to 4677.08)	4234.71	(896.17 to 7453.74)	6.01	(1.21 to 10.59)	5.64	(1.20 to 9.92)	-0.31	(-1.11 to 0.49)
Saudi Arabia	289.43	(79.83 to 501.19)	1542.58	(456.90 to 2702.30)	5.49	(1.53 to 9.49)	8.35	(2.51 to 14.48)	1.4	(1.11 to 1.69)
Bermuda	5.26	(0.80 to 9.65)	7.15	(1.14 to 13.43)	8.89	(1.38 to 16.30)	4.9	(0.78 to 9.19)	-1.98	(-2.84 to -1.10)
United States Virgin Islands	7.31	(1.68 to 13.15)	12.01	(2.76 to 22.88)	9.88	(2.27 to 17.58)	6.84	(1.62 to 12.73)	-1.25	(-1.65 to -0.85)
Puerto Rico	581.01	(38.66 to 1081.21)	842.48	(105.12 to 1586.23)	16.83	(1.09 to 31.36)	10.63	(1.50 to 19.90)	-1.46	(-1.92 to -0.99)
Greenland	2.06	(0.43 to 3.59)	2.8	(0.64 to 4.87)	6.97	(1.46 to 12.19)	4.4	(0.99 to 7.61)	-1.38	(-1.66 to -1.11)
Czechia	714.2	(131.84 to 1263.85)	1647.69	(336.64 to 3013.79)	5.12	(0.95 to 9.02)	7.04	(1.45 to 12.84)	1.21	(-0.43 to 2.88)
Latvia	114.39	(23.92 to 193.06)	277.92	(55.18 to 483.50)	3.19	(0.67 to 5.38)	6.72	(1.34 to 11.69)	2.5	(0.92 to 4.10)
Cyprus	211.01	(49.04 to 370.19)	230.28	(51.11 to 407.80)	36.14	(8.33 to 63.86)	12.88	(2.86 to 23.06)	-3.24	(-3.68 to -2.81)
France	4380.16	(817.57 to 7676.40)	7186.8	(1481.24 to 12596.50)	4.97	(0.93 to 8.70)	3.99	(0.82 to 6.97)	-0.59	(-1.04 to -0.14)
Slovenia	111.56	(21.24 to 197.55)	176.75	(36.13 to 308.39)	4.52	(0.86 to 8.00)	3.59	(0.74 to 6.23)	-0.7	(-2.21 to 0.82)
Australia	993.29	(173.53 to 1764.73)	2014.11	(354.60 to 3568.95)	5.2	(0.91 to 9.27)	4	(0.72 to 7.06)	-0.79	(-1.32 to -0.26)
Estonia	43.34	(8.74 to 73.54)	132.15	(28.21 to 233.76)	2.12	(0.43 to 3.59)	4.6	(0.97 to 8.13)	2.53	(0.96 to 4.13)
Kuwait	27.19	(5.21 to 49.20)	159.4	(33.81 to 294.79)	5.58	(1.08 to 10.19)	6.96	(1.48 to 12.89)	0.86	(-2.10 to 3.90)
Qatar	17.69	(4.70 to 31.49)	127.03	(31.31 to 235.41)	25.61	(6.86 to 45.13)	24.01	(5.81 to 43.37)	-0.18	(-1.30 to 0.94)
United Arab Emirates	57.5	(13.06 to 101.64)	263.54	(61.24 to 472.48)	16.69	(3.71 to 29.72)	12.84	(3.07 to 22.76)	-0.85	(-2.42 to 0.76)
New Zealand	168.65	(25.10 to 303.75)	291.43	(51.38 to 517.29)	4.35	(0.65 to 7.81)	3.32	(0.58 to 5.87)	-0.78	(-1.61 to 0.06)
Belgium	825.49	(178.25 to 1438.76)	708.84	(156.68 to 1228.22)	5.22	(1.13 to 9.09)	2.55	(0.57 to 4.37)	-2.14	(-2.44 to -1.84)
Austria	690.73	(113.31 to 1219.22)	814.24	(155.10 to 1448.51)	5.55	(0.91 to 9.79)	3.79	(0.72 to 6.71)	-1.16	(-1.88 to -0.43)
Singapore	73.88	(12.60 to 138.97)	42.18	(7.73 to 76.62)	3.62	(0.63 to 6.84)	0.51	(0.09 to 0.92)	-6.21	(-7.03 to -5.37)
Lithuania	87.41	(17.37 to 148.81)	268.68	(53.99 to 480.39)	1.94	(0.39 to 3.30)	4.51	(0.90 to 8.03)	2.63	(1.48 to 3.78)
United Kingdom	4128.41	(893.91 to 7089.23)	3030.57	(702.48 to 5230.59)	4.36	(0.95 to 7.51)	2.04	(0.48 to 3.52)	-2.56	(-3.02 to -2.09)
Finland	210.62	(39.89 to 373.23)	255.05	(53.14 to 449.41)	2.9	(0.55 to 5.13)	1.76	(0.37 to 3.09)	-1.64	(-2.36 to -0.92)
United States of America	21939.2	(4604.09 to 37756.03)	35341.2	(8073.41 to 60342.55)	6.76	(1.42 to 11.60)	5.97	(1.38 to 10.17)	-0.35	(-0.68 to -0.03)
Andorra	3.09	(0.65 to 5.56)	6.97	(1.45 to 12.63)	6.04	(1.26 to 10.81)	4.12	(0.86 to 7.51)	-1.3	(-1.88 to -0.72)
Japan	3648.25	(833.64 to 6280.97)	3096.05	(766.07 to 5412.12)	2.2	(0.50 to 3.80)	0.73	(0.18 to 1.26)	-3.41	(-4.02 to -2.81)
Canada	1598.78	(290.79 to 2847.93)	2438.14	(486.00 to 4267.09)	4.95	(0.90 to 8.83)	3.14	(0.63 to 5.47)	-1.36	(-1.87 to -0.84)
Ireland	201.84	(35.22 to 354.66)	184.98	(33.92 to 327.66)	4.96	(0.88 to 8.72)	2.17	(0.40 to 3.84)	-2.73	(-3.42 to -2.04)
Taiwan (Province of China)	1145.6	(176.12 to 2105.74)	2895.73	(448.49 to 5379.98)	7.98	(1.26 to 14.66)	6.67	(1.03 to 12.37)	-0.56	(-1.28 to 0.18)
Iceland	9.84	(1.99 to 17.08)	13.42	(2.60 to 23.66)	3.26	(0.66 to 5.65)	2.04	(0.39 to 3.59)	-1.44	(-1.62 to -1.27)
Luxembourg	28.47	(5.54 to 49.13)	33.01	(6.37 to 57.23)	5.29	(1.03 to 9.13)	2.8	(0.54 to 4.84)	-2.11	(-3.12 to -1.09)
Republic of Korea	1258.11	(259.04 to 2253.73)	2894.68	(579.25 to 5190.70)	4.57	(0.95 to 8.25)	3.11	(0.63 to 5.58)	-1.24	(-1.54 to -0.93)
Sweden	714.01	(149.39 to 1235.03)	979.42	(209.93 to 1709.12)	4.37	(0.91 to 7.56)	3.73	(0.81 to 6.50)	-0.58	(-1.27 to 0.12)
San Marino	1.5	(0.30 to 2.62)	1.86	(0.39 to 3.40)	3.99	(0.81 to 6.96)	1.92	(0.40 to 3.54)	-2.68	(-3.10 to -2.26)
Netherlands	1600.4	(322.55 to 2784.95)	1464.1	(308.70 to 2541.93)	7.86	(1.59 to 13.65)	3.72	(0.79 to 6.46)	-2.3	(-2.64 to -1.96)
Denmark	353.75	(63.14 to 625.49)	653.23	(136.34 to 1142.18)	4.24	(0.75 to 7.49)	4.9	(1.02 to 8.55)	0.46	(-0.65 to 1.59)
Germany	8662.02	(1658.80 to 15339.36)	9755.35	(1943.58 to 17235.17)	6.47	(1.23 to 11.42)	4.26	(0.86 to 7.48)	-1.23	(-2.20 to -0.25)
Monaco	1.57	(0.36 to 2.78)	2.37	(0.53 to 4.12)	1.99	(0.45 to 3.47)	2.05	(0.45 to 3.57)	0.11	(0.07 to 0.14)
Norway	256.77	(57.43 to 440.90)	312.07	(69.26 to 532.00)	3.49	(0.78 to 5.98)	2.69	(0.60 to 4.57)	-0.85	(-1.41 to -0.28)
Switzerland	764.97	(145.26 to 1336.66)	608.16	(120.90 to 1077.47)	6.8	(1.29 to 11.85)	2.71	(0.55 to 4.77)	-2.98	(-3.88 to -2.06)

## Sheet: S4.AAPC_ASDR
Table S4.Average annual percent change(AAPC,%) and 95% Confidential Intervals (95%CI) of age-standardized disability-adjusted life year rate(ASDR) obtained by jointpoint model from 1990 to 2021 globally
Location	Diet high in processed meat	Diet high in red meat	Diet high in sugar-sweetened beverages	Diet low in fiber	Diet low in fruits	Diet low in vegetables	Diet low in whole grains	All dietary risk
Global	1.074 (1.008 to 1.141)	1.383 (1.286 to 1.48)	2.228 (2.143 to 2.313)	0.267 (0.216 to 0.318)	0.501 (0.425 to 0.577)	-1.129 (-1.217 to -1.04)	0.925 (0.895 to 0.955)	1.01 (0.943 to 1.077)
Low SDI	0.84 (0.802 to 0.878)	0.849 (0.828 to 0.87)	1.365 (1.233 to 1.498)	0.386 (0.265 to 0.508)	0.525 (0.461 to 0.589)	-0.602 (-0.689 to -0.515)	0.228 (0.144 to 0.311)	0.34 (0.228 to 0.453)
Low-middle SDI	2.124 (2.047 to 2.201)	2.558 (2.416 to 2.699)	3.344 (3.212 to 3.476)	0.296 (0.151 to 0.44)	0.919 (0.8 to 1.039)	-1.863 (-2.096 to -1.63)	1.28 (1.182 to 1.378)	1.237 (1.14 to 1.334)
Middle SDI	1.86 (1.712 to 2.008)	1.877 (1.638 to 2.118)	2.451 (2.237 to 2.665)	-0.225 (-0.276 to -0.174)	-0.056 (-0.131 to 0.018)	-3.28 (-3.435 to -3.124)	1.057 (0.983 to 1.131)	1.131 (1.04 to 1.222)
High-middle SDI	0.85 (0.721 to 0.979)	1.369 (1.243 to 1.496)	2.114 (1.988 to 2.241)	0.087 (-0.012 to 0.187)	-0.675 (-0.866 to -0.483)	-2.319 (-2.526 to -2.112)	0.427 (0.33 to 0.523)	0.789 (0.691 to 0.888)
High SDI	1.243 (1.142 to 1.344)	1.31 (1.183 to 1.437)	2.442 (2.327 to 2.557)	0.557 (0.503 to 0.611)	0.27 (0.217 to 0.324)	-0.005 (-0.121 to 0.11)	1.554 (1.48 to 1.628)	1.395 (1.306 to 1.485)
Central Asia	2.435 (2.278 to 2.593)	2.712 (2.44 to 2.985)	3.355 (3.059 to 3.652)	1.168 (0.896 to 1.44)	0.412 (0.238 to 0.586)	-4.236 (-4.634 to -3.836)	2.304 (2.131 to 2.477)	2.252 (1.998 to 2.507)
Armenia	0.67 (-0.361 to 1.712)	1.781 (0.413 to 3.167)	2.277 (1.152 to 3.415)	-1.001 (-1.78 to -0.215)	-4.023 (-4.949 to -3.088)	-9.9 (-11.66 to -8.106)	0.151 (-0.871 to 1.185)	0.343 (-0.698 to 1.396)
Azerbaijan	2.251 (2.064 to 2.438)	3.824 (3.614 to 4.035)	4.862 (4.522 to 5.203)	-0.267 (-0.556 to 0.022)	-0.488 (-1.024 to 0.051)	-3.688 (-4.456 to -2.913)	1.909 (1.793 to 2.025)	2.196 (2.054 to 2.338)
Georgia	2.151 (1.212 to 3.098)	1.487 (0.69 to 2.291)	3.498 (2.604 to 4.401)	2.842 (1.847 to 3.847)	3.678 (2.754 to 4.611)	2.971 (2.176 to 3.772)	2.101 (1.131 to 3.079)	2.277 (1.334 to 3.23)
Kazakhstan	1.932 (1.629 to 2.236)	1.919 (1.56 to 2.278)	2.713 (2.434 to 2.993)	1.055 (0.713 to 1.398)	-0.29 (-0.505 to -0.074)	-2.999 (-3.511 to -2.484)	1.884 (1.548 to 2.22)	1.725 (1.431 to 2.019)
Kyrgyzstan	2.002 (1.646 to 2.359)	1.172 (0.916 to 1.428)	2.59 (2.324 to 2.857)	0.763 (0.388 to 1.139)	1.034 (0.689 to 1.381)	0.059 (-0.265 to 0.383)	1.934 (1.556 to 2.313)	1.754 (1.488 to 2.02)
Mongolia	2.307 (1.987 to 2.627)	2.216 (1.941 to 2.491)	3.189 (2.96 to 3.418)	1.037 (0.707 to 1.367)	2.029 (1.772 to 2.287)	-8.246 (-8.803 to -7.686)	2.231 (1.837 to 2.626)	1.761 (1.506 to 2.018)
Tajikistan	1.313 (1.118 to 1.508)	0.768 (0.449 to 1.087)	1.565 (1.293 to 1.837)	0.974 (0.783 to 1.167)	1.219 (0.969 to 1.47)	0.118 (-0.215 to 0.452)	1.323 (1.116 to 1.531)	1.263 (1.061 to 1.466)
Turkmenistan	3.055 (1.961 to 4.16)	3.766 (2.873 to 4.668)	5.486 (4.569 to 6.411)	1.273 (0.263 to 2.292)	-0.083 (-1.093 to 0.938)	-3.892 (-4.885 to -2.889)	2.812 (1.722 to 3.913)	3.087 (1.992 to 4.193)
Uzbekistan	3.24 (2.573 to 3.912)	3.936 (3.392 to 4.484)	3.917 (3.544 to 4.292)	1.219 (0.61 to 1.832)	0.256 (-0.41 to 0.927)	-7.073 (-7.803 to -6.337)	3.261 (2.528 to 4)	3.107 (2.38 to 3.839)
Central Europe	1.29 (1.14 to 1.441)	1.066 (0.892 to 1.24)	1.881 (1.724 to 2.038)	0.649 (0.423 to 0.875)	0.003 (-0.14 to 0.147)	-0.387 (-0.64 to -0.134)	-0.297 (-0.472 to -0.122)	0.848 (0.684 to 1.012)
Albania	0.944 (0.78 to 1.108)	3.475 (3.342 to 3.608)	2.766 (2.602 to 2.929)	-0.865 (-1.131 to -0.598)	-7.228 (-7.524 to -6.931)	-6.185 (-6.655 to -5.712)	0.868 (0.704 to 1.032)	1.158 (1.02 to 1.296)
Bosnia and Herzegovina	2.502 (2.319 to 2.685)	4.421 (4.039 to 4.805)	4.118 (3.812 to 4.424)	1.07 (0.779 to 1.362)	-2.011 (-2.4 to -1.621)	0.17 (-0.022 to 0.361)	0.432 (0.108 to 0.757)	1.998 (1.771 to 2.225)
Bulgaria	1.204 (0.83 to 1.579)	1.167 (0.773 to 1.563)	1.098 (0.644 to 1.553)	1.169 (0.928 to 1.41)	3.458 (3.104 to 3.813)	-1.938 (-2.252 to -1.624)	-0.445 (-0.661 to -0.228)	0.873 (0.572 to 1.174)
Croatia	1.166 (0.379 to 1.96)	2.325 (1.824 to 2.828)	2.046 (1.626 to 2.468)	0.904 (0.156 to 1.658)	-1.259 (-1.613 to -0.903)	0.871 (0.378 to 1.366)	0.29 (-0.219 to 0.802)	1.118 (0.762 to 1.474)
Czechia	1.369 (1.013 to 1.726)	0.845 (0.402 to 1.291)	1.804 (1.412 to 2.198)	1.28 (0.955 to 1.606)	1.418 (1.085 to 1.753)	1.218 (0.765 to 1.673)	1.954 (1.613 to 2.295)	1.382 (1.034 to 1.731)
Hungary	1.16 (0.609 to 1.714)	0.7 (0.323 to 1.077)	1.429 (1.096 to 1.762)	1.336 (0.799 to 1.875)	1.64 (1.183 to 2.1)	-0.631 (-1.203 to -0.055)	1.528 (1.058 to 2)	1.205 (0.657 to 1.756)
Montenegro	1.323 (1.157 to 1.488)	1.547 (1.442 to 1.651)	1.211 (0.923 to 1.5)	0.981 (0.731 to 1.233)	-2.356 (-3.097 to -1.609)	-1.389 (-2.221 to -0.549)	1.283 (1.167 to 1.399)	1.309 (1.145 to 1.474)
North Macedonia	1.62 (1.382 to 1.858)	1.609 (1.424 to 1.795)	2.752 (2.471 to 3.034)	0.941 (0.829 to 1.053)	-0.271 (-0.606 to 0.066)	0.006 (-0.363 to 0.377)	1.327 (1.224 to 1.431)	1.572 (1.335 to 1.808)
Poland	1.391 (1.019 to 1.765)	0.715 (0.374 to 1.057)	1.937 (1.528 to 2.348)	0.522 (0.217 to 0.827)	-0.596 (-0.816 to -0.376)	-1.256 (-1.5 to -1.01)	-1.414 (-1.659 to -1.169)	0.336 (0.001 to 0.672)
Romania	1.557 (1.247 to 1.868)	2.014 (1.604 to 2.426)	3.344 (3.097 to 3.59)	-1.096 (-1.42 to -0.771)	-0.971 (-1.204 to -0.737)	-7.387 (-7.985 to -6.786)	-1.119 (-1.294 to -0.944)	1.196 (0.891 to 1.502)
Serbia	0.836 (0.672 to 1.001)	0.835 (0.642 to 1.029)	0.709 (0.499 to 0.92)	0.583 (0.339 to 0.827)	-2.046 (-2.445 to -1.645)	0.499 (0.386 to 0.611)	0.761 (0.593 to 0.929)	0.719 (0.556 to 0.882)
Slovakia	0.713 (0.519 to 0.907)	0.651 (0.462 to 0.841)	1.062 (0.767 to 1.358)	0.865 (0.661 to 1.068)	-0.348 (-0.54 to -0.154)	-0.307 (-0.484 to -0.128)	0.724 (0.511 to 0.937)	0.645 (0.489 to 0.8)
Slovenia	0.204 (-0.288 to 0.699)	-0.074 (-0.619 to 0.474)	1.438 (0.803 to 2.077)	-0.308 (-1.033 to 0.423)	-0.772 (-1.297 to -0.244)	-0.008 (-0.63 to 0.619)	-0.088 (-0.568 to 0.394)	0.247 (-0.252 to 0.748)
Eastern Europe	2.528 (2.131 to 2.927)	1.754 (1.566 to 1.943)	3.868 (3.457 to 4.281)	2.999 (2.555 to 3.446)	1.664 (1.413 to 1.916)	2.874 (2.584 to 3.165)	1.532 (1.245 to 1.821)	2.109 (1.755 to 2.464)
Belarus	0.995 (0.397 to 1.596)	1.142 (0.78 to 1.505)	1.198 (0.723 to 1.677)	2.474 (1.967 to 2.984)	-0.344 (-1.019 to 0.336)	-1.796 (-2.519 to -1.067)	0.557 (0.076 to 1.041)	0.782 (0.17 to 1.397)
Es tonia	2.621 (1.928 to 3.32)	2.526 (1.906 to 3.15)	3.801 (3.167 to 4.44)	1.339 (0.784 to 1.897)	1.364 (0.941 to 1.788)	1.639 (1.04 to 2.241)	0.098 (-0.51 to 0.71)	2.046 (1.574 to 2.519)
Latvia	2.669 (2.021 to 3.321)	2.065 (1.298 to 2.837)	2.613 (1.342 to 3.9)	2.644 (2.056 to 3.236)	2.713 (2.214 to 3.214)	2.511 (2.006 to 3.019)	1.204 (0.691 to 1.72)	2.196 (1.602 to 2.794)
Lithuania	2.645 (2.255 to 3.036)	2.443 (2.038 to 2.85)	3.459 (3.04 to 3.88)	4.055 (3.658 to 4.453)	2.034 (1.605 to 2.465)	1.838 (1.458 to 2.219)	0.387 (0.028 to 0.747)	2.121 (1.717 to 2.527)
Republic of Moldova	1.534 (0.889 to 2.183)	0.916 (0.408 to 1.427)	2.024 (1.402 to 2.649)	2.933 (2.446 to 3.422)	2.537 (2.04 to 3.037)	2.599 (2.137 to 3.064)	0.73 (0.252 to 1.21)	1.436 (0.791 to 2.085)
Russian Federation	2.603 (2.177 to 3.031)	1.983 (1.627 to 2.34)	4.296 (3.894 to 4.7)	3.145 (2.651 to 3.643)	1.77 (1.422 to 2.12)	3.671 (3.268 to 4.075)	2.052 (1.603 to 2.503)	2.388 (2.002 to 2.776)
Ukraine	2.096 (1.718 to 2.475)	0.522 (-0.075 to 1.123)	1.44 (1.116 to 1.766)	2.058 (1.705 to 2.412)	1.393 (1.183 to 1.604)	-0.344 (-0.823 to 0.137)	0.347 (0.052 to 0.643)	1.061 (0.748 to 1.376)
Australasia	0.7 (0.457 to 0.943)	0.515 (0.285 to 0.747)	0.952 (0.649 to 1.255)	-0.077 (-0.269 to 0.114)	-0.17 (-0.447 to 0.108)	0.282 (-0.009 to 0.575)	1.796 (1.624 to 1.969)	0.711 (0.474 to 0.947)
Australia	0.745 (0.491 to 1)	0.574 (0.317 to 0.832)	0.906 (0.555 to 1.258)	-0.166 (-0.363 to 0.031)	-0.231 (-0.46 to -0.002)	0.291 (0.02 to 0.562)	1.662 (1.428 to 1.895)	0.715 (0.466 to 0.964)
New Zealand	0.517 (0.046 to 0.99)	0.271 (-0.198 to 0.742)	1.075 (0.515 to 1.637)	0.296 (-0.126 to 0.719)	0.241 (-0.234 to 0.719)	0.25 (-0.189 to 0.692)	2.31 (1.829 to 2.794)	0.705 (0.221 to 1.191)
High-income Asia Pacific	1.037 (0.941 to 1.133)	2.495 (2.415 to 2.576)	2.086 (1.922 to 2.25)	1.973 (1.812 to 2.134)	0.075 (-0.042 to 0.192)	0.034 (-0.201 to 0.269)	2.695 (2.527 to 2.862)	1.424 (1.326 to 1.521)
Brunei Darussalam	0.094 (-0.155 to 0.343)	-1.599 (-1.898 to -1.299)	0.8 (0.616 to 0.984)	1.112 (0.998 to 1.226)	0.578 (0.36 to 0.797)	-0.079 (-0.353 to 0.195)	0.872 (0.675 to 1.07)	0.118 (-0.084 to 0.321)
Japan	0.88 (0.762 to 0.999)	1.068 (0.85 to 1.286)	1.444 (1.25 to 1.637)	1.411 (1.228 to 1.595)	0.823 (0.711 to 0.936)	-0.83 (-1.011 to -0.649)	2.912 (2.695 to 3.13)	1.178 (1.061 to 1.294)
Republic of Korea	1.296 (1.105 to 1.488)	3.331 (3.228 to 3.434)	3.535 (3.344 to 3.727)	1.566 (1.417 to 1.715)	-1.773 (-2.023 to -1.522)	2.729 (2.369 to 3.091)	2.616 (2.428 to 2.805)	1.679 (1.544 to 1.813)
Singapore	0.844 (0.492 to 1.197)	0.413 (-0.017 to 0.845)	1.992 (1.628 to 2.357)	-1.465 (-1.962 to -0.966)	-4.104 (-4.366 to -3.841)	-1.908 (-2.365 to -1.45)	0.067 (-0.375 to 0.511)	0.323 (-0.069 to 0.717)
High-income North America	1.67 (1.534 to 1.806)	1.454 (1.318 to 1.591)	2.655 (2.548 to 2.763)	0.216 (0.134 to 0.298)	0.713 (0.593 to 0.834)	2.497 (2.342 to 2.652)	1.977 (1.796 to 2.159)	1.748 (1.595 to 1.901)
Canada	1.708 (1.376 to 2.041)	1.324 (1.036 to 1.612)	3.515 (3.189 to 3.842)	-0.217 (-0.471 to 0.038)	1.045 (0.716 to 1.375)	1.389 (1.078 to 1.701)	1.198 (0.851 to 1.545)	1.731 (1.423 to 2.041)
Greenland	0.723 (0.621 to 0.824)	0.825 (0.729 to 0.921)	1.827 (1.662 to 1.992)	-0.548 (-0.669 to -0.426)	-0.622 (-0.941 to -0.302)	-0.024 (-0.281 to 0.233)	0.468 (0.204 to 0.732)	0.822 (0.721 to 0.924)
United States of America	1.689 (1.522 to 1.855)	1.482 (1.33 to 1.633)	2.643 (2.531 to 2.755)	0.264 (0.184 to 0.344)	0.713 (0.604 to 0.822)	2.585 (2.424 to 2.745)	2.048 (1.847 to 2.248)	1.772 (1.603 to 1.941)
Southern Latin America	1.128 (0.886 to 1.37)	0.576 (0.316 to 0.837)	1.536 (1.33 to 1.744)	-0.047 (-0.367 to 0.273)	-1.947 (-2.377 to -1.515)	-0.85 (-1.179 to -0.52)	-0.767 (-1.11 to -0.422)	0.428 (0.161 to 0.695)
Argentina	1.08 (0.707 to 1.454)	0.382 (0.101 to 0.663)	1.24 (1.039 to 1.442)	0.206 (-0.202 to 0.616)	-3.53 (-3.955 to -3.103)	-0.178 (-0.378 to 0.024)	-0.855 (-1.2 to -0.508)	0.241 (-0.183 to 0.667)
Chile	1.02 (0.474 to 1.568)	2.267 (1.796 to 2.74)	2.748 (2.305 to 3.194)	-0.462 (-1.035 to 0.114)	-1.111 (-1.645 to -0.574)	-0.02 (-0.585 to 0.547)	-0.89 (-1.426 to -0.351)	0.772 (0.286 to 1.26)
Uruguay	1.438 (1.089 to 1.787)	0.987 (0.633 to 1.343)	2.788 (2.59 to 2.986)	-0.694 (-1.017 to -0.369)	-0.714 (-1.162 to -0.263)	-3.294 (-3.794 to -2.791)	1.355 (1.046 to 1.666)	1.339 (0.992 to 1.687)
Western Europe	0.513 (0.434 to 0.592)	0.37 (0.27 to 0.47)	1.5 (1.393 to 1.607)	0.394 (0.205 to 0.584)	0.553 (0.407 to 0.7)	0.578 (0.472 to 0.684)	0.481 (0.402 to 0.56)	0.606 (0.482 to 0.73)
Andorra	0.657 (0.49 to 0.823)	0.66 (0.387 to 0.934)	0.848 (0.566 to 1.131)	0.687 (0.41 to 0.965)	0.456 (0.238 to 0.674)	0.556 (0.213 to 0.901)	0.781 (0.665 to 0.898)	0.701 (0.43 to 0.973)
Austria	0.268 (-0.191 to 0.73)	-0.144 (-0.62 to 0.333)	1.763 (1.14 to 2.389)	-0.842 (-1.362 to -0.319)	-1.755 (-2.221 to -1.287)	-0.489 (-0.982 to 0.005)	1.258 (0.771 to 1.749)	0.343 (-0.116 to 0.804)
Belgium	0.734 (0.4 to 1.069)	1.493 (1.294 to 1.694)	1.904 (1.673 to 2.135)	0.173 (-0.275 to 0.623)	-1.246 (-1.627 to -0.864)	-0.586 (-0.912 to -0.258)	1.492 (1.275 to 1.709)	1.074 (0.769 to 1.38)
Cyprus	-1.758 (-2.06 to -1.456)	-2.175 (-2.364 to -1.985)	-1.983 (-2.2 to -1.766)	-1.547 (-1.832 to -1.262)	0.649 (0.258 to 1.041)	-1.8 (-2.13 to -1.47)	-1.974 (-2.26 to -1.688)	-1.854 (-2.136 to -1.571)
Denmark	1.091 (0.358 to 1.829)	0.829 (0.101 to 1.561)	1.923 (1.213 to 2.638)	0.598 (-0.007 to 1.206)	-3.762 (-4.374 to -3.147)	0.265 (-0.329 to 0.863)	5.3 (4.557 to 6.049)	1.433 (0.717 to 2.155)
Finland	1.387 (1.258 to 1.517)	1.178 (1.047 to 1.308)	2.585 (2.473 to 2.696)	0.101 (-0.024 to 0.226)	0.9 (0.777 to 1.024)	0.627 (0.46 to 0.795)	1.328 (1.152 to 1.504)	1.411 (1.272 to 1.55)
France	0.85 (0.555 to 1.145)	0.621 (0.364 to 0.879)	1.792 (1.477 to 2.108)	0.757 (0.275 to 1.241)	1.048 (0.556 to 1.542)	0.971 (0.658 to 1.285)	1.121 (0.82 to 1.422)	0.982 (0.691 to 1.274)
Germany	0.647 (0.242 to 1.054)	0.452 (0.044 to 0.863)	1.44 (0.993 to 1.889)	0.698 (0.099 to 1.301)	2.046 (1.557 to 2.537)	0.29 (-0.312 to 0.896)	3.189 (2.626 to 3.755)	0.981 (0.43 to 1.535)
Greece	1.337 (1.091 to 1.583)	1.419 (1.18 to 1.658)	1.474 (1.292 to 1.657)	2.163 (1.859 to 2.468)	3.48 (3.245 to 3.715)	8.892 (7.609 to 10.19)	0.872 (0.646 to 1.098)	1.218 (0.981 to 1.456)
Iceland	1.597 (1.493 to 1.702)	1.43 (1.33 to 1.53)	1.52 (1.379 to 1.661)	1.126 (0.999 to 1.253)	-0.036 (-0.169 to 0.096)	-1.679 (-1.885 to -1.471)	-0.001 (-0.139 to 0.138)	1.046 (0.972 to 1.119)
Ireland	0.023 (-0.199 to 0.244)	0.083 (-0.123 to 0.29)	1.093 (0.738 to 1.449)	-0.363 (-0.636 to -0.09)	-2.978 (-3.379 to -2.576)	-1.033 (-1.416 to -0.649)	-1.077 (-1.314 to -0.839)	-0.057 (-0.267 to 0.154)
Israel	0.559 (0.006 to 1.116)	1.642 (0.989 to 2.299)	1.255 (0.712 to 1.8)	-0.016 (-0.454 to 0.424)	2.17 (1.785 to 2.556)	-3.139 (-3.903 to -2.368)	-0.056 (-0.623 to 0.514)	0.591 (0.037 to 1.148)
Italy	-0.439 (-0.675 to -0.204)	-0.712 (-0.936 to -0.487)	0.222 (-0.015 to 0.459)	-0.54 (-0.703 to -0.378)	-0.787 (-1.065 to -0.508)	0.983 (0.757 to 1.21)	-0.56 (-0.794 to -0.325)	-0.47 (-0.701 to -0.238)
Luxembourg	0.451 (0.121 to 0.783)	0.53 (0.193 to 0.869)	0.904 (0.602 to 1.207)	-0.218 (-0.464 to 0.028)	0.48 (0.29 to 0.671)	-0.131 (-0.462 to 0.201)	0.192 (0.057 to 0.327)	0.495 (0.162 to 0.83)
Malta	0.424 (-0.218 to 1.071)	0.364 (-0.2 to 0.932)	0.915 (0.369 to 1.463)	-0.837 (-1.654 to -0.013)	-0.121 (-0.685 to 0.447)	-2.09 (-3.092 to -1.078)	0.405 (-0.265 to 1.08)	0.458 (-0.173 to 1.094)
Monaco	1.98 (1.941 to 2.019)	2.037 (2.004 to 2.069)	2.24 (2.208 to 2.272)	0.971 (0.868 to 1.075)	0.169 (-0.048 to 0.387)	-0.153 (-0.284 to -0.022)	1.878 (1.822 to 1.934)	2.021 (1.986 to 2.056)
Netherlands	-0.389 (-0.636 to -0.141)	-0.311 (-0.564 to -0.057)	0.535 (0.227 to 0.845)	-1.544 (-1.796 to -1.291)	-1.536 (-1.806 to -1.265)	-0.72 (-0.913 to -0.526)	0.64 (0.328 to 0.953)	-0.15 (-0.408 to 0.108)
Norway	0.357 (0.131 to 0.584)	0.761 (0.529 to 0.993)	1.417 (1.045 to 1.79)	-0.988 (-1.204 to -0.772)	-1.604 (-1.932 to -1.274)	-0.843 (-1.233 to -0.452)	0.075 (-0.147 to 0.297)	0.335 (0.116 to 0.554)
Portugal	0.703 (0.179 to 1.231)	1.382 (0.965 to 1.8)	1.551 (0.902 to 2.204)	0.524 (0.114 to 0.936)	-0.571 (-0.867 to -0.274)	-0.733 (-1.192 to -0.273)	0.508 (-0.03 to 1.049)	0.855 (0.258 to 1.457)
San Marino	0.954 (0.848 to 1.06)	1.009 (0.912 to 1.106)	1.18 (1.06 to 1.3)	0.888 (0.674 to 1.102)	0.823 (0.619 to 1.027)	0.784 (0.606 to 0.962)	0.95 (0.85 to 1.05)	1.004 (0.897 to 1.112)
Spain	-0.126 (-0.238 to -0.015)	-0.072 (-0.185 to 0.041)	1.195 (1.085 to 1.306)	0.755 (0.498 to 1.013)	0.741 (0.556 to 0.926)	1.916 (1.692 to 2.142)	-1.133 (-1.306 to -0.96)	-0.054 (-0.161 to 0.052)
Sweden	0.753 (0.599 to 0.907)	1.001 (0.872 to 1.13)	2.098 (1.856 to 2.34)	-0.603 (-0.739 to -0.468)	-0.997 (-1.166 to -0.828)	-0.252 (-0.412 to -0.093)	0.825 (0.565 to 1.086)	0.838 (0.675 to 1.001)
Switzerland	0.54 (0.291 to 0.79)	0.355 (0.265 to 0.445)	1.37 (1.127 to 1.614)	0.531 (0.293 to 0.771)	0.58 (0.444 to 0.716)	0.223 (-0.043 to 0.489)	1.049 (0.807 to 1.292)	0.705 (0.462 to 0.949)
United Kingdom	1.527 (1.322 to 1.732)	1.039 (0.749 to 1.33)	2.739 (2.45 to 3.029)	0.853 (0.571 to 1.135)	0.747 (0.472 to 1.024)	0.79 (0.498 to 1.083)	1.405 (1.163 to 1.647)	1.468 (1.234 to 1.702)
Andean Latin America	1.986 (1.61 to 2.364)	2.167 (1.907 to 2.427)	2.588 (2.208 to 2.97)	0.721 (0.192 to 1.253)	-0.268 (-0.686 to 0.152)	0.295 (-0.241 to 0.834)	-0.055 (-0.322 to 0.212)	1.161 (0.75 to 1.574)
Bolivia (Plurinational State of)	1.095 (0.972 to 1.218)	0.887 (0.832 to 0.943)	2.019 (1.912 to 2.125)	0.766 (0.684 to 0.848)	1.24 (1.023 to 1.458)	2.275 (2.067 to 2.483)	-0.993 (-1.081 to -0.905)	0.58 (0.493 to 0.667)
Ecuador	1.919 (1.453 to 2.386)	3.381 (3.082 to 3.68)	1.806 (1.404 to 2.209)	2.045 (1.744 to 2.346)	5.855 (5.234 to 6.481)	0.018 (-0.674 to 0.716)	0.566 (-0.069 to 1.206)	1.476 (0.917 to 2.037)
Peru	2.495 (1.632 to 3.366)	2.45 (1.605 to 3.303)	4.032 (3.186 to 4.884)	-1.789 (-2.44 to -1.135)	-1.059 (-1.414 to -0.702)	-1.954 (-2.519 to -1.386)	-0.089 (-0.787 to 0.614)	0.879 (0.028 to 1.736)
Caribbean	0.78 (0.602 to 0.959)	0.728 (0.477 to 0.98)	1.32 (1.017 to 1.623)	-0.439 (-0.591 to -0.287)	-0.038 (-0.145 to 0.069)	0.18 (0.052 to 0.309)	-0.163 (-0.303 to -0.023)	0.334 (0.177 to 0.49)
Antigua and Barbuda	0.457 (0.169 to 0.746)	0.187 (-0.284 to 0.661)	0.861 (0.539 to 1.185)	-0.679 (-0.895 to -0.462)	1.127 (0.711 to 1.545)	0.445 (0.181 to 0.709)	0.041 (-0.408 to 0.492)	0.124 (-0.319 to 0.57)
Bahamas	0.249 (0.037 to 0.461)	0.145 (-0.063 to 0.353)	0.224 (-0.044 to 0.493)	0.357 (0.161 to 0.553)	-0.598 (-0.925 to -0.269)	0.888 (0.678 to 1.099)	0.828 (0.614 to 1.042)	0.387 (0.147 to 0.627)
Barbados	-0.059 (-0.339 to 0.222)	-1.252 (-1.536 to -0.968)	-0.464 (-0.669 to -0.259)	-0.541 (-0.957 to -0.123)	-0.717 (-1.108 to -0.324)	-0.575 (-1 to -0.148)	-0.004 (-0.302 to 0.296)	-0.462 (-0.747 to -0.176)
Belize	1.533 (0.845 to 2.226)	0.516 (0.075 to 0.958)	2.393 (1.959 to 2.828)	0.118 (-0.329 to 0.566)	1.879 (1.466 to 2.295)	-1.474 (-2.505 to -0.431)	0.035 (-0.394 to 0.466)	0.756 (0.291 to 1.223)
Bermuda	-0.525 (-0.684 to -0.366)	-0.269 (-0.726 to 0.189)	-1.094 (-1.407 to -0.781)	1.329 (0.985 to 1.674)	4.233 (3.973 to 4.494)	0.105 (-0.245 to 0.457)	0.346 (-0.145 to 0.84)	0.176 (-0.28 to 0.634)
Cuba	0.461 (0.221 to 0.702)	0.392 (0.063 to 0.723)	1.345 (0.851 to 1.842)	-6.168 (-6.688 to -5.646)	-2.596 (-2.903 to -2.288)	-1.179 (-1.36 to -0.998)	-1.561 (-1.712 to -1.41)	-0.204 (-0.517 to 0.11)
Dominica	0.928 (0.794 to 1.061)	1.288 (1.145 to 1.432)	1.441 (1.312 to 1.57)	-1.112 (-1.313 to -0.911)	0.653 (0.275 to 1.033)	0.582 (0.46 to 0.705)	0.648 (0.54 to 0.755)	0.837 (0.709 to 0.966)
Dominican Republic	2.416 (2.188 to 2.644)	3.293 (2.929 to 3.658)	3.688 (3.529 to 3.848)	0.672 (0.471 to 0.874)	-1.979 (-2.35 to -1.606)	-2.371 (-2.697 to -2.044)	0.529 (0.268 to 0.79)	1.887 (1.643 to 2.132)
Grenada	0.724 (0.046 to 1.406)	2.545 (1.787 to 3.309)	0.977 (0.214 to 1.746)	-0.028 (-0.609 to 0.557)	1.375 (0.671 to 2.084)	-2.952 (-3.584 to -2.317)	0.373 (-0.474 to 1.227)	0.12 (-0.73 to 0.977)
Guyana	1.312 (0.919 to 1.706)	1.132 (0.933 to 1.331)	2.342 (1.94 to 2.746)	-0.99 (-1.315 to -0.665)	0.776 (0.282 to 1.273)	-8.905 (-9.541 to -8.264)	1.53 (1.258 to 1.802)	0.365 (0.048 to 0.683)
Haiti	0.527 (0.456 to 0.598)	0.823 (0.599 to 1.047)	0.727 (0.618 to 0.836)	1.143 (1.003 to 1.282)	2.735 (2.623 to 2.848)	1.565 (1.503 to 1.627)	-0.643 (-0.792 to -0.494)	0.719 (0.577 to 0.862)
Jamaica	0.357 (-0.05 to 0.766)	-0.175 (-0.75 to 0.403)	0.427 (-0.15 to 1.007)	0.66 (0.314 to 1.007)	2.098 (1.448 to 2.753)	-0.221 (-0.398 to -0.044)	0.609 (0.21 to 1.009)	0.451 (0.045 to 0.859)
Puer to Rico	0.844 (0.579 to 1.109)	0.877 (0.63 to 1.124)	1.642 (1.378 to 1.907)	-0.3 (-0.643 to 0.044)	-2.707 (-3.282 to -2.13)	-3.058 (-3.458 to -2.656)	0.414 (0.124 to 0.705)	-0.163 (-0.376 to 0.05)
Saint Kitts and Nevis	-0.254 (-0.606 to 0.1)	0.239 (-0.132 to 0.612)	-0.514 (-0.839 to -0.188)	-0.358 (-0.758 to 0.045)	-0.845 (-1.225 to -0.465)	-3.234 (-3.61 to -2.857)	-0.237 (-0.645 to 0.172)	-0.409 (-0.791 to -0.026)
Saint Lucia	-0.527 (-1.054 to 0.003)	-0.899 (-1.588 to -0.205)	-0.337 (-0.946 to 0.276)	0.3 (-0.061 to 0.663)	4.86 (4.292 to 5.431)	-4.34 (-4.87 to -3.808)	-1.099 (-1.661 to -0.535)	-1.015 (-1.558 to -0.469)
Saint Vincent and the Grenadines	0.574 (-0.148 to 1.3)	1.358 (0.332 to 2.394)	1.979 (1.149 to 2.816)	-0.694 (-1.114 to -0.272)	-4.688 (-5.14 to -4.234)	-7.073 (-7.704 to -6.438)	-0.918 (-1.475 to -0.358)	-1.002 (-1.645 to -0.355)
Suriname	1.555 (1.148 to 1.964)	1.645 (1.366 to 1.924)	1.869 (1.61 to 2.128)	1.05 (0.78 to 1.32)	0.674 (0.401 to 0.947)	0.628 (0.39 to 0.867)	1.785 (1.511 to 2.059)	1.445 (1.166 to 1.726)
Trinidad and tobago	-0.053 (-0.328 to 0.224)	0.774 (0.352 to 1.198)	0.576 (0.119 to 1.036)	-1.427 (-1.759 to -1.093)	-1.016 (-1.298 to -0.734)	-3.323 (-3.918 to -2.724)	0.051 (-0.451 to 0.555)	-0.201 (-0.54 to 0.138)
United States Virgin Islands	1.117 (0.941 to 1.293)	1.29 (1.084 to 1.497)	2.077 (1.837 to 2.318)	-0.671 (-0.903 to -0.439)	-1.426 (-1.706 to -1.145)	-1.383 (-1.536 to -1.23)	0.422 (0.231 to 0.612)	0.91 (0.708 to 1.112)
Central Latin America	0.791 (0.428 to 1.155)	0.549 (0.142 to 0.958)	0.781 (0.399 to 1.164)	0.682 (0.326 to 1.038)	0.074 (-0.282 to 0.432)	-1.566 (-1.889 to -1.242)	0.68 (0.395 to 0.966)	0.613 (0.253 to 0.974)
Colombia	1.43 (1.066 to 1.794)	0.283 (-0.005 to 0.572)	2.501 (2.262 to 2.74)	-0.978 (-1.322 to -0.634)	-1.781 (-2.122 to -1.44)	-0.193 (-0.529 to 0.143)	-0.086 (-0.452 to 0.281)	0.697 (0.403 to 0.992)
Costa Rica	1.679 (1.01 to 2.353)	0.934 (0.239 to 1.634)	2.208 (1.555 to 2.866)	1.07 (0.367 to 1.778)	1.244 (0.821 to 1.668)	-5.601 (-6.272 to -4.924)	1.626 (0.909 to 2.347)	1.113 (0.438 to 1.793)
El Salvador	2.783 (2.033 to 3.539)	4.03 (3.447 to 4.617)	3.827 (3.236 to 4.421)	1.8 (1.182 to 2.421)	1.341 (0.681 to 2.006)	-6.317 (-6.986 to -5.643)	2.478 (1.632 to 3.332)	2.113 (1.314 to 2.918)
Guatemala	4.396 (3.775 to 5.02)	5.241 (4.788 to 5.696)	4.984 (4.429 to 5.542)	4.606 (4.011 to 5.204)	2.729 (2.15 to 3.31)	-0.051 (-0.547 to 0.448)	5.607 (5.107 to 6.108)	4.311 (3.669 to 4.956)
Honduras	2.578 (2.332 to 2.823)	2.79 (2.396 to 3.185)	3.519 (3.384 to 3.654)	2.551 (2.291 to 2.812)	2.208 (1.913 to 2.504)	-5.07 (-5.392 to -4.746)	2.327 (2.078 to 2.576)	2.197 (1.85 to 2.545)
Mexico	0.354 (-0.066 to 0.775)	0.444 (-0.013 to 0.903)	0.409 (-0.017 to 0.837)	1.159 (0.71 to 1.609)	-0.602 (-1.074 to -0.127)	-1.28 (-1.754 to -0.804)	0.398 (-0.051 to 0.849)	0.33 (-0.107 to 0.769)
Nicaragua	1.872 (1.421 to 2.324)	0.471 (0.346 to 0.597)	3.57 (3.263 to 3.878)	-0.003 (-0.343 to 0.338)	1.775 (1.306 to 2.246)	0.414 (-0.033 to 0.863)	-0.343 (-0.696 to 0.011)	1.126 (0.663 to 1.591)
Panama	2.053 (1.348 to 2.763)	1.905 (1.414 to 2.398)	3.193 (2.73 to 3.659)	0.998 (0.099 to 1.904)	1.068 (0.402 to 1.738)	-1.36 (-2.064 to -0.652)	-0.471 (-0.906 to -0.035)	1.427 (0.751 to 2.107)
Venezuela (Bolivarian Republic of)	1.574 (1.037 to 2.114)	1.427 (0.801 to 2.056)	0.912 (0.384 to 1.442)	1.351 (0.881 to 1.823)	3.133 (2.649 to 3.618)	-4.625 (-5.3 to -3.946)	0.731 (0.233 to 1.231)	1.166 (0.744 to 1.588)
Tropical Latin America	1.413 (1.222 to 1.603)	1.312 (1.139 to 1.485)	1.341 (1.199 to 1.484)	-1.025 (-1.214 to -0.835)	-2.275 (-2.447 to -2.102)	-4.619 (-4.896 to -4.341)	-1.119 (-1.269 to -0.97)	0.475 (0.188 to 0.763)
Brazil	1.379 (1.19 to 1.569)	1.286 (1.113 to 1.46)	1.312 (1.166 to 1.458)	-1.057 (-1.246 to -0.867)	-2.397 (-2.572 to -2.221)	-4.778 (-5.057 to -4.498)	-1.193 (-1.343 to -1.042)	0.427 (0.138 to 0.716)
Paraguay	2.818 (2.639 to 2.998)	2.1 (1.637 to 2.566)	3.076 (2.739 to 3.414)	1.873 (1.544 to 2.203)	5.239 (4.947 to 5.532)	0.805 (0.277 to 1.336)	1.837 (1.358 to 2.317)	2.394 (2.212 to 2.576)
North Africa and Middle East	2.612 (2.508 to 2.716)	1.933 (1.785 to 2.082)	3.194 (2.988 to 3.4)	1.473 (1.329 to 1.617)	0.541 (0.46 to 0.623)	0.13 (-0.006 to 0.266)	1.544 (1.497 to 1.59)	1.805 (1.761 to 1.849)
Afghanistan	2.267 (2.192 to 2.342)	0.63 (0.547 to 0.712)	1.892 (1.657 to 2.127)	3.855 (3.678 to 4.033)	2.14 (2.006 to 2.275)	2.232 (2.141 to 2.324)	2.495 (2.431 to 2.56)	2.248 (2.17 to 2.327)
Algeria	3.116 (3.052 to 3.181)	3.39 (3.301 to 3.479)	5.023 (4.851 to 5.196)	-0.362 (-0.518 to -0.206)	-2.127 (-2.416 to -1.838)	1.486 (1.397 to 1.575)	2.337 (2.247 to 2.427)	2.243 (2.135 to 2.352)
Bahrain	1.1 (0.798 to 1.402)	0.881 (0.656 to 1.106)	1.779 (1.531 to 2.027)	-0.042 (-0.501 to 0.419)	-0.892 (-1.528 to -0.252)	-0.569 (-1.016 to -0.119)	0.624 (0.281 to 0.969)	0.851 (0.51 to 1.193)
Egypt	4.19 (3.766 to 4.616)	4.04 (3.807 to 4.274)	5.433 (4.878 to 5.991)	0.149 (-0.33 to 0.631)	-2.966 (-3.162 to -2.769)	-4.887 (-5.523 to -4.246)	1.824 (1.562 to 2.086)	2.903 (2.474 to 3.334)
Iran (Islamic Republic of)	2.492 (2.326 to 2.657)	1.419 (1.331 to 1.507)	3.132 (2.915 to 3.349)	0.387 (0.163 to 0.611)	1 (0.647 to 1.354)	-1.458 (-1.66 to -1.255)	2.205 (2.027 to 2.383)	2.218 (2.059 to 2.377)
Iraq	1.232 (1.123 to 1.341)	-0.174 (-0.405 to 0.058)	0.65 (0.299 to 1.003)	3.658 (3.38 to 3.938)	3.986 (3.434 to 4.541)	0.812 (0.484 to 1.142)	1.124 (0.977 to 1.272)	1.393 (1.273 to 1.513)
Jordan	0.729 (0.524 to 0.935)	0.372 (-0.034 to 0.779)	2.136 (1.78 to 2.495)	-0.47 (-0.857 to -0.082)	1.091 (0.714 to 1.469)	-0.107 (-0.462 to 0.25)	0.124 (-0.242 to 0.492)	0.415 (0.029 to 0.803)
Kuwait	2.342 (1.475 to 3.216)	1.427 (0.577 to 2.284)	3.996 (3.091 to 4.909)	0.629 (0.343 to 0.916)	3.479 (2.992 to 3.967)	-0.49 (-1.584 to 0.617)	1.358 (0.403 to 2.323)	1.934 (1.102 to 2.773)
Lebanon	0.914 (0.822 to 1.006)	1.604 (1.462 to 1.746)	1.217 (1.008 to 1.427)	2.23 (2.02 to 2.441)	7.755 (7.422 to 8.089)	4.119 (3.694 to 4.546)	0.711 (0.521 to 0.901)	0.937 (0.741 to 1.133)
Libya	2.5 (2.308 to 2.692)	0.908 (0.684 to 1.133)	1.408 (1.168 to 1.649)	3.982 (3.67 to 4.294)	5.109 (4.586 to 5.636)	3.568 (3.253 to 3.885)	2.565 (2.365 to 2.765)	2.368 (2.22 to 2.516)
Morocco	4.774 (4.671 to 4.877)	4.388 (4.298 to 4.478)	5.342 (5.233 to 5.45)	2.163 (1.989 to 2.337)	-4.156 (-4.418 to -3.893)	1.042 (0.959 to 1.124)	3.098 (3.038 to 3.158)	3.134 (3.054 to 3.214)
Oman	1.505 (1.22 to 1.791)	1.972 (1.623 to 2.323)	3.741 (3.518 to 3.964)	-1.243 (-1.52 to -0.965)	-1.43 (-1.769 to -1.09)	0.491 (0.179 to 0.804)	-0.223 (-0.482 to 0.037)	0.698 (0.388 to 1.008)
Palestine	0.864 (0.794 to 0.933)	0.388 (0.143 to 0.634)	0.883 (0.773 to 0.993)	0.806 (0.678 to 0.935)	-0.201 (-0.68 to 0.281)	-10.364 (-10.922 to -9.802)	0.58 (0.456 to 0.705)	-0.012 (-0.224 to 0.2)
Qatar	1.028 (0.389 to 1.67)	0.814 (0.215 to 1.417)	1.596 (0.97 to 2.227)	-1.559 (-2.595 to -0.513)	-2.291 (-3.01 to -1.565)	-3.557 (-4.619 to -2.483)	0.245 (-0.389 to 0.882)	0.742 (0.108 to 1.379)
Saudi Arabia	2.558 (2.433 to 2.682)	1.492 (1.395 to 1.589)	3.157 (3.074 to 3.239)	1.011 (0.703 to 1.32)	5.132 (4.823 to 5.441)	1.755 (1.562 to 1.948)	1.434 (1.238 to 1.631)	2.276 (2.171 to 2.381)
Sudan	2.389 (2.353 to 2.425)	2.298 (2.265 to 2.33)	3.435 (3.323 to 3.547)	1.253 (1.182 to 1.324)	1.019 (0.923 to 1.116)	1.067 (1.004 to 1.131)	2.01 (1.974 to 2.045)	1.944 (1.901 to 1.986)
Syrian Arab Republic	1.372 (1.188 to 1.556)	0.823 (0.533 to 1.114)	1.209 (1.002 to 1.417)	1.557 (1.359 to 1.754)	3.576 (3.295 to 3.858)	2.446 (2.284 to 2.607)	1.529 (1.397 to 1.662)	1.504 (1.386 to 1.623)
Tunisia	3.008 (2.895 to 3.122)	2.534 (2.427 to 2.642)	3.977 (3.793 to 4.161)	1.186 (1.058 to 1.313)	-0.079 (-0.204 to 0.046)	-0.359 (-0.732 to 0.016)	2.562 (2.449 to 2.676)	2.682 (2.565 to 2.798)
Turkey	1.466 (1.168 to 1.766)	0.562 (0.283 to 0.843)	1.978 (1.631 to 2.326)	0.446 (-0.067 to 0.961)	-2.974 (-3.363 to -2.583)	-5.012 (-5.631 to -4.389)	0.331 (-0.008 to 0.672)	0.721 (0.423 to 1.019)
United Arab Emirates	-0.866 (-1.786 to 0.062)	-2.041 (-2.781 to -1.294)	-0.536 (-1.38 to 0.315)	0.958 (0.067 to 1.856)	8.28 (7.505 to 9.061)	9.354 (8.498 to 10.217)	0.13 (-1.106 to 1.381)	-0.515 (-1.438 to 0.417)
Yemen	1.667 (1.469 to 1.864)	2.089 (2 to 2.178)	1.732 (1.607 to 1.856)	2.065 (1.782 to 2.348)	1.474 (1.303 to 1.645)	3.947 (3.683 to 4.212)	1.431 (1.317 to 1.545)	1.597 (1.447 to 1.748)
South Asia	1.728 (1.566 to 1.889)	1.958 (1.786 to 2.129)	3.366 (3.187 to 3.546)	0.361 (0.294 to 0.427)	1.215 (1.083 to 1.347)	-1.893 (-2.144 to -1.641)	1.126 (1.04 to 1.213)	1.159 (1.043 to 1.275)
Bangladesh	1.78 (1.44 to 2.12)	2.548 (2.199 to 2.899)	3.365 (2.987 to 3.745)	0.791 (0.404 to 1.18)	0.841 (0.448 to 1.235)	-2.152 (-2.613 to -1.689)	0.782 (0.38 to 1.187)	0.496 (0.142 to 0.852)
Bhutan	1.623 (1.536 to 1.71)	1.858 (1.786 to 1.93)	3.55 (3.377 to 3.722)	-0.343 (-0.395 to -0.291)	0.155 (0.106 to 0.204)	-6.053 (-6.221 to -5.885)	0.602 (0.553 to 0.65)	0.642 (0.612 to 0.672)
India	1.483 (1.248 to 1.718)	1.631 (1.389 to 1.875)	3.405 (3.223 to 3.587)	-0.026 (-0.228 to 0.176)	1.203 (0.963 to 1.443)	-1.835 (-2.022 to -1.647)	0.978 (0.765 to 1.19)	1.255 (1.018 to 1.492)
Nepal	2.193 (2.139 to 2.249)	2.268 (2.196 to 2.34)	4.133 (4.046 to 4.22)	-0.688 (-0.8 to -0.575)	0.424 (0.3 to 0.549)	-6.993 (-7.25 to -6.735)	1.971 (1.862 to 2.08)	1.15 (1.08 to 1.22)
Pakistan	2.142 (2.031 to 2.254)	2.532 (2.447 to 2.618)	2.654 (2.545 to 2.763)	1.537 (1.447 to 1.627)	1.968 (1.901 to 2.035)	-1.01 (-1.134 to -0.887)	1.967 (1.855 to 2.08)	1.758 (1.674 to 1.843)
East Asia	3.272 (3.03 to 3.513)	2.714 (2.435 to 2.993)	5.641 (5.421 to 5.861)	-1.114 (-1.245 to -0.983)	-2.192 (-2.304 to -2.079)	-5.681 (-5.924 to -5.436)	1.155 (1.051 to 1.259)	1.454 (1.27 to 1.638)
China	3.493 (3.276 to 3.71)	2.797 (2.426 to 3.168)	5.99 (5.738 to 6.242)	-1.194 (-1.329 to -1.06)	-2.249 (-2.364 to -2.133)	-6.57 (-6.841 to -6.298)	1.162 (1.033 to 1.292)	1.478 (1.287 to 1.669)
Democratic People's Republic of Korea	1.469 (1.434 to 1.504)	1.035 (0.957 to 1.114)	1.468 (1.417 to 1.519)	2.117 (2.041 to 2.192)	1.567 (1.509 to 1.626)	2.285 (2.229 to 2.342)	1.928 (1.874 to 1.983)	1.605 (1.554 to 1.656)
Taiwan (Province of China)	1.211 (0.771 to 1.653)	0.958 (0.531 to 1.387)	2.387 (1.902 to 2.874)	-1.234 (-1.764 to -0.7)	-3.774 (-4.198 to -3.348)	-1.915 (-2.436 to -1.391)	0.533 (0.086 to 0.983)	0.681 (0.239 to 1.124)
Oceania	0.887 (0.812 to 0.962)	0.217 (0.125 to 0.31)	1.264 (1.114 to 1.415)	-1.177 (-1.362 to -0.992)	0.191 (0.146 to 0.235)	-0.733 (-0.91 to -0.557)	0.644 (0.577 to 0.712)	0.421 (0.381 to 0.461)
American Samoa	1.574 (1.266 to 1.883)	1.098 (0.817 to 1.38)	1.497 (1.237 to 1.758)	0.46 (0.211 to 0.71)	2.004 (1.753 to 2.255)	1.45 (1.247 to 1.654)	1.476 (1.234 to 1.719)	1.474 (1.168 to 1.781)
Cook Islands	0.577 (0.463 to 0.691)	0.379 (0.26 to 0.497)	2.03 (1.917 to 2.144)	-4.185 (-4.447 to -3.922)	-1.686 (-1.843 to -1.529)	-4.505 (-4.84 to -4.169)	-0.463 (-0.639 to -0.287)	0.026 (-0.122 to 0.174)
Fiji	1.529 (1.363 to 1.695)	0.612 (0.4 to 0.825)	2.618 (2.339 to 2.897)	-1.436 (-1.679 to -1.191)	0.591 (0.417 to 0.765)	-5.158 (-5.536 to -4.777)	0.919 (0.751 to 1.088)	0.616 (0.448 to 0.785)
Guam	0.211 (0.097 to 0.324)	-0.09 (-0.333 to 0.153)	0.669 (0.552 to 0.787)	-2.096 (-2.244 to -1.947)	-0.529 (-0.771 to -0.286)	-1.882 (-2.033 to -1.732)	-0.183 (-0.323 to -0.043)	0.083 (-0.039 to 0.206)
Kiribati	1.448 (1.368 to 1.528)	1.089 (0.986 to 1.192)	2.39 (2.247 to 2.533)	0.364 (0.244 to 0.483)	0.552 (0.478 to 0.628)	0.491 (0.348 to 0.634)	0.739 (0.666 to 0.811)	0.916 (0.868 to 0.964)
Marshall Islands	2.148 (2.058 to 2.238)	1.821 (1.726 to 1.916)	2.93 (2.866 to 2.995)	0.778 (0.696 to 0.86)	1.499 (1.444 to 1.554)	0.544 (0.458 to 0.63)	1.672 (1.606 to 1.738)	1.559 (1.509 to 1.608)
Micronesia (Federated States of)	1.665 (1.594 to 1.736)	1.354 (1.305 to 1.403)	2.294 (2.231 to 2.357)	0.523 (0.43 to 0.616)	1.102 (1.033 to 1.172)	0.375 (0.296 to 0.453)	1.256 (1.119 to 1.393)	1.151 (1.082 to 1.22)
Nauru	1.165 (1.062 to 1.269)	0.597 (0.509 to 0.684)	0.793 (0.565 to 1.023)	2.173 (1.847 to 2.501)	1.76 (1.543 to 1.976)	1.728 (1.367 to 2.089)	1.081 (1.006 to 1.156)	1.081 (0.989 to 1.174)
Niue	2.027 (1.908 to 2.146)	1.732 (1.65 to 1.814)	2.981 (2.8 to 3.161)	-0.354 (-0.45 to -0.259)	0.765 (0.684 to 0.846)	-0.752 (-0.857 to -0.647)	1.358 (1.248 to 1.469)	1.419 (1.327 to 1.51)
Northern Mariana Islands	0.524 (0.401 to 0.647)	0.062 (-0.084 to 0.208)	0.294 (0.082 to 0.506)	1.704 (1.258 to 2.152)	1.078 (0.868 to 1.289)	0.97 (0.529 to 1.413)	0.844 (0.584 to 1.105)	0.493 (0.376 to 0.61)
Palau	1.513 (1.415 to 1.61)	1.189 (1.153 to 1.226)	2.228 (2.009 to 2.448)	-0.27 (-0.382 to -0.158)	0.419 (0.374 to 0.464)	-0.747 (-0.854 to -0.639)	0.969 (0.875 to 1.064)	1.065 (1.025 to 1.104)
Papua New Guinea	0.674 (0.628 to 0.72)	0.179 (0.037 to 0.321)	0.561 (0.369 to 0.753)	-0.157 (-0.36 to 0.045)	0.119 (0.009 to 0.228)	2.222 (1.877 to 2.568)	0.606 (0.539 to 0.673)	0.471 (0.421 to 0.522)
Samoa	1.734 (1.67 to 1.798)	1.341 (1.277 to 1.404)	2.66 (2.572 to 2.748)	0.849 (0.263 to 1.439)	0.689 (0.614 to 0.765)	0.197 (0.089 to 0.305)	1.65 (1.583 to 1.717)	1.167 (1.128 to 1.206)
Solomon Islands	1.656 (1.394 to 1.918)	0.839 (0.614 to 1.065)	2.666 (2.498 to 2.833)	1.301 (0.881 to 1.722)	0.653 (0.36 to 0.947)	1.201 (0.994 to 1.408)	0.126 (-0.012 to 0.265)	0.866 (0.621 to 1.112)
tokelau	1.511 (1.481 to 1.542)	1.348 (1.291 to 1.406)	3.072 (3.032 to 3.112)	-1.543 (-1.591 to -1.495)	0.422 (0.362 to 0.482)	-1.693 (-1.746 to -1.64)	0.647 (0.595 to 0.699)	0.647 (0.606 to 0.688)
tonga	1.365 (1.254 to 1.475)	1.143 (1.016 to 1.271)	2.289 (2.133 to 2.446)	-0.378 (-0.58 to -0.176)	0.471 (0.292 to 0.649)	-0.494 (-0.723 to -0.265)	0.886 (0.698 to 1.075)	0.763 (0.612 to 0.914)
Tuvalu	1.264 (1.196 to 1.333)	1.055 (0.974 to 1.137)	2.417 (2.301 to 2.532)	-0.776 (-0.902 to -0.651)	0.243 (0.165 to 0.322)	-0.749 (-0.862 to -0.636)	0.616 (0.567 to 0.664)	0.459 (0.402 to 0.515)
Vanuatu	1.624 (1.448 to 1.799)	0.816 (0.652 to 0.98)	2.465 (2.198 to 2.732)	-0.689 (-0.992 to -0.385)	2.705 (2.55 to 2.86)	1.466 (1.274 to 1.658)	0.974 (0.84 to 1.108)	1.272 (1.101 to 1.443)
Southeast Asia	2.084 (2.044 to 2.125)	3.263 (3.194 to 3.331)	3.898 (3.747 to 4.05)	-0.199 (-0.266 to -0.131)	-0.755 (-0.816 to -0.694)	-4.772 (-4.931 to -4.612)	0.483 (0.4 to 0.566)	0.384 (0.304 to 0.463)
Cambodia	1.539 (1.483 to 1.595)	1.851 (1.792 to 1.91)	3.701 (3.585 to 3.817)	0.391 (0.326 to 0.457)	0.769 (0.699 to 0.84)	1.105 (0.891 to 1.32)	0.384 (0.294 to 0.474)	1.026 (0.957 to 1.094)
Indonesia	2.13 (2.025 to 2.235)	2.223 (1.998 to 2.448)	3.409 (3.037 to 3.782)	0.308 (0.225 to 0.392)	-0.613 (-0.783 to -0.442)	-4.8 (-5.093 to -4.506)	1.545 (1.431 to 1.659)	-0.189 (-0.293 to -0.085)
Lao People's Democratic Republic	1.12 (1.097 to 1.143)	3.117 (3.013 to 3.221)	3.314 (3.234 to 3.394)	-0.646 (-0.694 to -0.599)	-2.694 (-2.803 to -2.585)	-10.852 (-11.281 to -10.422)	0.126 (0.075 to 0.178)	-1.689 (-1.778 to -1.601)
Malaysia	1.71 (1.488 to 1.933)	-0.316 (-0.587 to -0.044)	3.058 (2.771 to 3.345)	-0.997 (-1.127 to -0.866)	-2.857 (-3.067 to -2.646)	-7.819 (-8.358 to -7.276)	0.415 (0.275 to 0.555)	-0.193 (-0.319 to -0.066)
Maldives	-0.514 (-0.73 to -0.296)	3.434 (3.267 to 3.601)	0.872 (0.543 to 1.202)	-0.732 (-0.853 to -0.611)	-1.81 (-2.068 to -1.552)	-2.933 (-3.224 to -2.642)	-1.475 (-1.681 to -1.268)	-1.273 (-1.485 to -1.061)
Mauritius	2.362 (1.631 to 3.1)	2.182 (1.399 to 2.97)	3.901 (3.122 to 4.686)	-0.463 (-1.186 to 0.266)	0.926 (0.22 to 1.638)	-0.096 (-0.663 to 0.475)	2.34 (1.584 to 3.101)	1.813 (1.104 to 2.527)
Myanmar	1.057 (1.006 to 1.107)	5.855 (5.609 to 6.103)	4.294 (4.171 to 4.417)	-1.383 (-1.508 to -1.258)	-0.659 (-0.718 to -0.599)	-8.21 (-8.513 to -7.907)	-0.418 (-0.504 to -0.332)	-0.341 (-0.401 to -0.281)
Philippines	2.516 (2.301 to 2.732)	2.968 (2.76 to 3.176)	2.887 (2.714 to 3.062)	0.908 (0.726 to 1.091)	0.5 (0.231 to 0.77)	-2.773 (-3.065 to -2.481)	-0.158 (-0.295 to -0.02)	1.66 (1.502 to 1.817)
Seychelles	2.858 (2.593 to 3.123)	3.422 (3.228 to 3.618)	3.718 (3.462 to 3.973)	1.016 (0.784 to 1.249)	1.291 (1.071 to 1.512)	-0.418 (-0.827 to -0.007)	3.281 (3.062 to 3.501)	1.845 (1.578 to 2.113)
Sri Lanka	2.188 (1.771 to 2.606)	2.12 (1.734 to 2.508)	4.103 (3.706 to 4.502)	0.292 (0.089 to 0.496)	1.514 (1.214 to 1.815)	-5.983 (-6.343 to -5.622)	0.232 (-0.175 to 0.641)	0.959 (0.55 to 1.37)
Thailand	1.959 (1.766 to 2.152)	1.991 (1.845 to 2.136)	4.584 (4.384 to 4.785)	-0.252 (-0.476 to -0.029)	-3.429 (-3.81 to -3.046)	-4.588 (-4.833 to -4.342)	0.07 (-0.183 to 0.324)	0.946 (0.748 to 1.145)
Timor-Leste	2.01 (1.927 to 2.093)	2.721 (2.604 to 2.838)	2.453 (2.293 to 2.614)	1.534 (1.355 to 1.712)	1.829 (1.703 to 1.954)	0.485 (0.255 to 0.716)	1.672 (1.505 to 1.839)	1.445 (1.278 to 1.612)
Viet Nam	1.783 (1.742 to 1.824)	4.498 (4.411 to 4.586)	4.596 (4.477 to 4.715)	-0.062 (-0.088 to -0.037)	-0.927 (-0.974 to -0.88)	-5.742 (-5.967 to -5.516)	0.725 (0.671 to 0.779)	0.934 (0.878 to 0.991)
Central Sub-Saharan Africa	0.246 (0.168 to 0.325)	0.677 (0.563 to 0.792)	-0.112 (-0.312 to 0.089)	1.374 (1.2 to 1.548)	1.395 (1.303 to 1.488)	-0.151 (-0.248 to -0.054)	0.651 (0.515 to 0.787)	0.379 (0.268 to 0.489)
Angola	1.137 (0.882 to 1.393)	1.871 (1.74 to 2.002)	3.465 (3.148 to 3.782)	-2.742 (-2.983 to -2.501)	-1.412 (-1.674 to -1.15)	-9.009 (-9.435 to -8.581)	-1.319 (-1.498 to -1.14)	-1.367 (-1.515 to -1.219)
Central African Republic	0.576 (0.504 to 0.648)	1.37 (1.247 to 1.492)	1.053 (0.839 to 1.268)	0.433 (0.185 to 0.681)	0.811 (0.657 to 0.965)	0.533 (0.406 to 0.661)	0.452 (0.282 to 0.623)	0.708 (0.578 to 0.839)
Congo	0.377 (0.156 to 0.597)	1.37 (1.226 to 1.514)	1.165 (0.873 to 1.457)	0.595 (0.353 to 0.838)	-0.16 (-0.382 to 0.063)	0.018 (-0.184 to 0.22)	0.334 (0.162 to 0.507)	0.253 (0.063 to 0.444)
Democratic Republic of the Congo	-0.085 (-0.189 to 0.019)	-1.006 (-1.176 to -0.835)	-1.302 (-1.652 to -0.952)	3.164 (2.753 to 3.577)	2.557 (2.344 to 2.77)	0.616 (0.48 to 0.753)	2.036 (1.852 to 2.22)	0.839 (0.646 to 1.032)
Equa torial Guinea	2.012 (1.878 to 2.147)	2.815 (2.555 to 3.075)	6.483 (6.055 to 6.913)	-3.912 (-4.389 to -3.433)	-3.263 (-3.635 to -2.89)	-3.313 (-3.734 to -2.89)	-1.637 (-1.848 to -1.425)	-0.218 (-0.442 to 0.007)
Gabon	1.201 (1.024 to 1.379)	0.143 (0.062 to 0.224)	2.62 (2.356 to 2.885)	0.152 (0.033 to 0.271)	5.159 (4.694 to 5.626)	-0.556 (-0.808 to -0.304)	0.687 (0.505 to 0.87)	0.696 (0.611 to 0.78)
Eastern Sub-Saharan Africa	0.104 (0.027 to 0.18)	0.246 (0.184 to 0.308)	1.339 (1.277 to 1.401)	-0.981 (-1.093 to -0.868)	-0.726 (-0.817 to -0.635)	-1.852 (-1.983 to -1.722)	-1.132 (-1.231 to -1.034)	-0.803 (-0.897 to -0.71)
Burundi	-0.466 (-0.667 to -0.264)	-1.361 (-1.492 to -1.23)	-0.182 (-0.374 to 0.01)	5.269 (4.908 to 5.63)	-1.022 (-1.282 to -0.761)	-1.222 (-1.388 to -1.056)	0.714 (0.546 to 0.881)	-0.25 (-0.416 to -0.084)
Comoros	0.3 (0.132 to 0.468)	-0.116 (-0.292 to 0.059)	0.642 (0.42 to 0.863)	0.931 (0.747 to 1.115)	2.889 (2.638 to 3.141)	0.215 (0.082 to 0.347)	1.183 (1.062 to 1.303)	0.561 (0.414 to 0.707)
Djibouti	1.659 (1.473 to 1.845)	1.705 (1.478 to 1.934)	3.97 (3.742 to 4.198)	-1.172 (-1.372 to -0.972)	0.758 (0.687 to 0.83)	-3.506 (-3.851 to -3.16)	0.796 (0.722 to 0.871)	0.823 (0.737 to 0.909)
Eritrea	0.671 (0.557 to 0.784)	0.782 (0.677 to 0.886)	1.895 (1.743 to 2.047)	-0.545 (-0.798 to -0.291)	0.065 (-0.011 to 0.141)	-0.509 (-0.603 to -0.414)	0.35 (0.164 to 0.536)	0.144 (-0.04 to 0.329)
Ethiopia	-1.225 (-1.377 to -1.073)	-0.782 (-0.908 to -0.656)	0.515 (0.399 to 0.631)	-4.368 (-4.566 to -4.171)	-1.714 (-1.89 to -1.538)	-3.382 (-3.526 to -3.238)	-2.384 (-2.526 to -2.241)	-2.206 (-2.36 to -2.051)
Kenya	1.371 (1.238 to 1.505)	1.222 (1.084 to 1.36)	2.729 (2.61 to 2.849)	-0.224 (-0.394 to -0.055)	0.514 (0.391 to 0.637)	-2.167 (-2.389 to -1.945)	1.831 (1.729 to 1.934)	1.083 (0.909 to 1.258)
Madagascar	0.241 (-0.054 to 0.536)	-1.457 (-1.634 to -1.279)	0.262 (-0.046 to 0.571)	0.373 (0.143 to 0.603)	0.809 (0.659 to 0.959)	0.985 (0.645 to 1.326)	0.137 (-0.087 to 0.362)	0.465 (0.23 to 0.699)
Malawi	0.806 (0.678 to 0.934)	3.276 (3.157 to 3.395)	2.413 (2.242 to 2.583)	-1.396 (-1.825 to -0.965)	-0.376 (-0.516 to -0.235)	0.128 (-0.11 to 0.368)	0.847 (0.682 to 1.013)	0.487 (0.304 to 0.669)
Mozambique	1.873 (1.758 to 1.988)	3.057 (2.946 to 3.168)	3.991 (3.828 to 4.156)	-1.32 (-1.44 to -1.2)	0.835 (0.686 to 0.984)	-0.679 (-0.739 to -0.619)	-0.183 (-0.276 to -0.09)	0.424 (0.349 to 0.498)
Rwanda	-0.804 (-0.931 to -0.676)	0.983 (0.836 to 1.129)	0.502 (0.302 to 0.703)	-0.649 (-1.261 to -0.034)	1.871 (1.026 to 2.724)	-5.697 (-6.072 to -5.321)	-1.304 (-1.431 to -1.177)	-2.332 (-2.518 to -2.146)
Somalia	0.242 (0.203 to 0.28)	-0.723 (-0.782 to -0.664)	0.229 (0.17 to 0.288)	1.018 (0.871 to 1.165)	0.822 (0.733 to 0.91)	0.243 (0.155 to 0.33)	1.212 (1.112 to 1.311)	0.48 (0.394 to 0.567)
South Sudan	0.991 (0.889 to 1.093)	0.965 (0.898 to 1.032)	1.686 (1.63 to 1.742)	0.43 (0.282 to 0.578)	1.844 (1.694 to 1.994)	-0.313 (-0.482 to -0.144)	1.052 (0.922 to 1.181)	1.04 (0.919 to 1.161)
Uganda	0.788 (0.615 to 0.962)	1.705 (1.553 to 1.857)	1.843 (1.643 to 2.042)	0.814 (0.699 to 0.93)	4.215 (4.036 to 4.395)	-1.169 (-1.31 to -1.028)	-0.396 (-0.542 to -0.251)	-0.052 (-0.18 to 0.077)
United Republic of Tanzania	0.482 (0.408 to 0.556)	0.04 (-0.026 to 0.106)	1.079 (0.983 to 1.176)	-0.474 (-0.624 to -0.324)	-1.863 (-2.008 to -1.718)	-2.51 (-2.785 to -2.234)	1.646 (1.54 to 1.752)	-0.442 (-0.561 to -0.321)
Zambia	0.402 (0.27 to 0.533)	0.757 (0.565 to 0.95)	0.788 (0.576 to 1)	0.8 (0.632 to 0.968)	0.344 (0.25 to 0.438)	0.745 (0.582 to 0.909)	1.885 (1.775 to 1.996)	0.561 (0.485 to 0.636)
Southern Sub-Saharan Africa	2.516 (2.11 to 2.924)	2.195 (1.783 to 2.609)	2.813 (2.364 to 3.264)	2.151 (1.803 to 2.501)	1.806 (1.398 to 2.215)	0.906 (0.666 to 1.147)	1.683 (1.333 to 2.034)	2.068 (1.689 to 2.449)
Botswana	0.742 (-0.046 to 1.537)	0.487 (-0.292 to 1.273)	1.596 (0.77 to 2.428)	0.283 (-0.607 to 1.181)	0.258 (-0.513 to 1.034)	-2.915 (-3.301 to -2.528)	0.382 (-0.413 to 1.183)	0.048 (-0.722 to 0.824)
Eswatini	1.703 (1.516 to 1.889)	0.956 (0.755 to 1.156)	1.694 (1.418 to 1.97)	2.192 (1.995 to 2.39)	0.979 (0.768 to 1.191)	2.399 (2.173 to 2.626)	-0.344 (-0.483 to -0.204)	1.423 (1.253 to 1.593)
Lesotho	3.35 (3.026 to 3.675)	3.124 (2.733 to 3.517)	4.615 (4.266 to 4.964)	0.378 (0.076 to 0.681)	2.781 (2.508 to 3.056)	3.164 (2.655 to 3.676)	1.814 (1.509 to 2.12)	3.103 (2.789 to 3.418)
Namibia	0.889 (0.686 to 1.093)	0.402 (0.197 to 0.607)	0.926 (0.681 to 1.172)	0.397 (0.26 to 0.534)	0.632 (0.423 to 0.841)	-4.79 (-5.141 to -4.439)	-2.596 (-2.789 to -2.402)	-0.933 (-1.052 to -0.815)
South Africa	2.522 (1.938 to 3.11)	2.15 (1.702 to 2.6)	2.709 (2.244 to 3.177)	2.376 (1.888 to 2.866)	1.847 (1.425 to 2.271)	1.064 (0.847 to 1.282)	2.363 (1.882 to 2.847)	2.228 (1.791 to 2.667)
Zimbabwe	2.386 (1.862 to 2.912)	2.781 (2.273 to 3.292)	2.61 (2.203 to 3.018)	1.502 (1.23 to 1.774)	2.151 (1.76 to 2.543)	2.069 (1.524 to 2.616)	2.197 (1.832 to 2.564)	2.244 (1.849 to 2.641)
Western Sub-Saharan Africa	1.437 (1.368 to 1.505)	1.764 (1.715 to 1.812)	4.306 (4.161 to 4.451)	-1.786 (-1.912 to -1.661)	0.735 (0.66 to 0.809)	0.21 (0.126 to 0.295)	0.121 (0.052 to 0.189)	0.939 (0.902 to 0.976)
Benin	1.958 (1.888 to 2.027)	0.872 (0.732 to 1.012)	4.553 (4.394 to 4.712)	0.049 (-0.041 to 0.139)	1.013 (0.947 to 1.079)	-0.352 (-0.458 to -0.246)	-0.592 (-0.68 to -0.505)	1.18 (1.088 to 1.272)
Burkina Faso	1.183 (1.012 to 1.354)	1.805 (1.661 to 1.95)	3.993 (3.83 to 4.157)	-1.78 (-2.042 to -1.518)	0.545 (0.429 to 0.662)	0.73 (0.604 to 0.856)	-0.076 (-0.162 to 0.009)	0.714 (0.587 to 0.841)
Cabo Verde	3.543 (3.308 to 3.778)	3.75 (3.454 to 4.047)	5.575 (5.317 to 5.833)	2.504 (2.225 to 2.783)	2.323 (1.987 to 2.66)	-4.209 (-4.418 to -3.998)	3.029 (2.643 to 3.417)	2.985 (2.681 to 3.288)
Cameroon	1.529 (1.435 to 1.622)	0.609 (0.524 to 0.693)	3.419 (3.296 to 3.543)	-1.572 (-1.798 to -1.345)	3.067 (2.86 to 3.276)	-1.849 (-1.96 to -1.739)	-0.013 (-0.152 to 0.126)	1.21 (1.106 to 1.313)
Chad	2.184 (2.055 to 2.312)	1.442 (1.328 to 1.556)	4.343 (4.107 to 4.579)	-0.39 (-0.52 to -0.26)	1.839 (1.669 to 2.01)	1.668 (1.541 to 1.794)	1.754 (1.625 to 1.884)	1.811 (1.684 to 1.939)
Gambia	2.053 (1.737 to 2.371)	1.066 (0.593 to 1.541)	3.511 (3.303 to 3.72)	-1.511 (-1.679 to -1.341)	1.879 (1.581 to 2.177)	0.599 (0.279 to 0.92)	2.042 (1.814 to 2.27)	1.596 (1.344 to 1.849)
Ghana	2.768 (2.706 to 2.831)	3.029 (2.884 to 3.173)	7.123 (6.915 to 7.332)	-9.265 (-9.658 to -8.87)	-4.186 (-4.417 to -3.955)	-1.525 (-1.755 to -1.295)	0.642 (0.524 to 0.76)	1.701 (1.569 to 1.833)
Guinea	1.592 (1.476 to 1.709)	3.862 (3.723 to 4.001)	3.389 (3.252 to 3.526)	1.023 (0.931 to 1.115)	3.471 (3.335 to 3.608)	4.587 (4.359 to 4.815)	0.64 (0.483 to 0.797)	1.846 (1.708 to 1.985)
Guinea-Bissau	1.219 (1.143 to 1.295)	1.48 (1.36 to 1.601)	2.419 (2.327 to 2.511)	-1.584 (-1.708 to -1.46)	0.944 (0.833 to 1.054)	0.613 (0.507 to 0.718)	1.873 (1.77 to 1.976)	0.89 (0.814 to 0.966)
Liberia	1.425 (1.21 to 1.64)	0.949 (0.583 to 1.316)	1.98 (1.607 to 2.355)	2.537 (2.257 to 2.817)	2.149 (1.862 to 2.437)	2.469 (2.018 to 2.923)	2.896 (2.762 to 3.029)	2.028 (1.868 to 2.188)
Mali	1.811 (1.724 to 1.899)	2.373 (2.225 to 2.522)	4.823 (4.584 to 5.064)	-1.972 (-2.082 to -1.861)	0.732 (0.602 to 0.862)	-0.43 (-0.587 to -0.272)	-1.3 (-1.364 to -1.235)	0.739 (0.654 to 0.823)
Mauritania	1.039 (0.948 to 1.13)	0.829 (0.715 to 0.943)	3.511 (3.24 to 3.783)	-1.31 (-1.573 to -1.047)	0.728 (0.622 to 0.835)	-1.848 (-2.155 to -1.541)	0.836 (0.733 to 0.94)	0.4 (0.244 to 0.557)
Niger	1.591 (1.46 to 1.721)	1.309 (1.14 to 1.479)	3.729 (3.552 to 3.906)	-1.282 (-1.44 to -1.123)	0.705 (0.643 to 0.767)	-1.043 (-1.182 to -0.904)	0.736 (0.669 to 0.802)	1.087 (0.98 to 1.195)
Nigeria	0.953 (0.831 to 1.074)	1.628 (1.518 to 1.738)	4.077 (3.908 to 4.248)	-2.972 (-3.281 to -2.661)	0.354 (0.273 to 0.436)	-2.849 (-3.047 to -2.651)	-0.255 (-0.38 to -0.13)	0.524 (0.416 to 0.632)
Sao tome and Principe	2.05 (1.962 to 2.139)	2.734 (2.674 to 2.794)	3.963 (3.837 to 4.09)	-0.424 (-0.716 to -0.131)	-2.892 (-3.082 to -2.702)	-1.425 (-1.648 to -1.201)	1.924 (1.86 to 1.987)	1.227 (1.056 to 1.398)
Senegal	1.787 (1.568 to 2.007)	1.672 (1.504 to 1.84)	2.97 (2.793 to 3.147)	-3.804 (-4.111 to -3.497)	1.231 (1.102 to 1.36)	-3.026 (-3.292 to -2.761)	-0.136 (-0.355 to 0.083)	1.035 (0.981 to 1.09)
Sierra Leone	1.752 (1.681 to 1.823)	3.081 (2.965 to 3.198)	3.389 (3.2 to 3.578)	-0.037 (-0.134 to 0.06)	1.413 (1.304 to 1.522)	-0.115 (-0.449 to 0.22)	1.332 (1.219 to 1.444)	1.335 (1.243 to 1.428)
togo	1.862 (1.721 to 2.003)	1.632 (1.488 to 1.776)	4.083 (3.994 to 4.171)	-0.688 (-0.88 to -0.495)	1.457 (1.303 to 1.611)	2.206 (2.076 to 2.335)	0.045 (-0.089 to 0.18)	1.552 (1.437 to 1.667)
Coted'Ivoire	1.452 (1.228 to 1.677)	0.979 (0.843 to 1.116)	3.2 (3.022 to 3.377)	-1.343 (-1.523 to -1.163)	2.114 (1.902 to 2.326)	1.096 (0.637 to 1.558)	0.695 (0.553 to 0.837)	1.307 (1.088 to 1.528)

## Sheet: S5.AAPC_ASMR
Table S5.Average annual percent change(AAPC,%) and 95% Confidential Intervals (95%CI) of age-standardized mortality rate(ASMR) obtained by jointpoint model from 1990 to 2021 globally
Location	Diet high in processed meat	Diet high in red meat	Diet high in sugar-sweetened beverages	Diet low in fiber	Diet low in fruits	Diet low in vegetables	Diet low in whole grains	All dietary risk
Global	-0.278 (-0.431 to -0.126)	0.139 (-0.028 to 0.305)	0.864 (0.69 to 1.038)	-0.517 (-0.65 to -0.385)	0.039 (-0.112 to 0.19)	-1.615 (-1.728 to -1.501)	-0.093 (-0.212 to 0.027)	-0.079 (-0.192 to 0.035)
Low SDI	0.385 (0.327 to 0.442)	0.35 (0.292 to 0.407)	0.905 (0.813 to 0.998)	-0.047 (-0.258 to 0.164)	0.182 (0.048 to 0.316)	-0.961 (-1.058 to -0.864)	-0.247 (-0.36 to -0.133)	-0.098 (-0.249 to 0.054)
Low-middle SDI	1.489 (1.29 to 1.687)	1.943 (1.781 to 2.106)	2.971 (2.687 to 3.255)	0 (-0.283 to 0.285)	0.722 (0.262 to 1.184)	-1.814 (-2.13 to -1.496)	0.677 (0.492 to 0.862)	0.773 (0.645 to 0.901)
Middle SDI	1.039 (0.809 to 1.27)	1.235 (0.934 to 1.536)	1.663 (1.298 to 2.028)	-0.727 (-0.821 to -0.633)	-0.317 (-0.473 to -0.161)	-3.662 (-3.823 to -3.501)	0.324 (0.146 to 0.502)	0.465 (0.236 to 0.695)
High-middle SDI	-0.221 (-0.464 to 0.023)	0.014 (-0.218 to 0.246)	0.398 (0.196 to 0.6)	-0.878 (-1.138 to -0.617)	-1.052 (-1.348 to -0.755)	-2.682 (-3.164 to -2.197)	-0.648 (-0.866 to -0.43)	-0.33 (-0.564 to -0.095)
High SDI	-1.146 (-1.413 to -0.878)	-0.997 (-1.29 to -0.703)	-0.059 (-0.304 to 0.187)	-1.807 (-2.022 to -1.591)	-2.037 (-2.254 to -1.819)	-1.757 (-1.923 to -1.59)	-0.727 (-0.882 to -0.572)	-0.971 (-1.228 to -0.714)
Central Asia	2.077 (1.723 to 2.432)	2.437 (2.016 to 2.859)	3.054 (2.612 to 3.499)	0.779 (0.337 to 1.222)	-0.07 (-0.599 to 0.462)	-4.183 (-4.614 to -3.75)	1.985 (1.667 to 2.304)	1.906 (1.558 to 2.256)
Armenia	-0.5 (-2.114 to 1.141)	0.479 (-1.458 to 2.453)	1.026 (-0.968 to 3.061)	-1.842 (-3.142 to -0.524)	-4.947 (-5.92 to -3.963)	-8.44 (-10.214 to -6.631)	-0.763 (-2.407 to 0.908)	-0.655 (-2.326 to 1.045)
Azerbaijan	1.741 (1.479 to 2.003)	3.247 (2.894 to 3.601)	4.288 (3.888 to 4.688)	-0.647 (-1.121 to -0.171)	-1.144 (-1.594 to -0.692)	-3.573 (-3.947 to -3.198)	1.418 (1.231 to 1.606)	1.667 (1.292 to 2.044)
Georgia	1.427 (-0.5 to 3.391)	1.016 (-0.819 to 2.886)	2.615 (0.689 to 4.579)	2.225 (0.204 to 4.287)	3.051 (1.088 to 5.051)	2.139 (0.143 to 4.175)	1.46 (-0.5 to 3.458)	1.582 (-0.367 to 3.569)
Kazakhstan	0.846 (0.382 to 1.312)	0.76 (0.092 to 1.433)	1.453 (0.948 to 1.96)	0.052 (-0.641 to 0.75)	-1.416 (-1.847 to -0.982)	-3.197 (-3.803 to -2.587)	0.901 (0.348 to 1.457)	0.648 (0.039 to 1.26)
Kyrgyzstan	1.245 (0.476 to 2.02)	0.409 (-0.313 to 1.136)	1.718 (1.242 to 2.195)	0.007 (-0.592 to 0.609)	0.249 (-0.495 to 0.998)	-0.506 (-1.289 to 0.283)	1.238 (0.144 to 2.344)	1.013 (0.273 to 1.757)
Mongolia	1.467 (0.973 to 1.963)	1.377 (0.867 to 1.891)	2.278 (1.904 to 2.654)	0.238 (-0.449 to 0.93)	1.179 (0.458 to 1.904)	-8.25 (-9.019 to -7.475)	1.388 (0.786 to 1.994)	0.926 (0.231 to 1.626)
Tajikistan	0.36 (0.023 to 0.698)	-0.103 (-0.63 to 0.426)	0.61 (0.161 to 1.062)	0.097 (-0.225 to 0.42)	0.348 (-0.035 to 0.732)	-0.56 (-1.007 to -0.111)	0.423 (-0.026 to 0.875)	0.346 (-0.082 to 0.776)
Turkmenistan	2.916 (1.397 to 4.457)	3.664 (2.397 to 4.946)	5.331 (4.011 to 6.668)	0.984 (-0.164 to 2.146)	-0.364 (-1.856 to 1.15)	-4.085 (-4.911 to -3.251)	2.66 (1.154 to 4.189)	2.923 (1.4 to 4.469)
Uzbekistan	3.192 (2.271 to 4.121)	3.864 (3.055 to 4.679)	3.846 (3.083 to 4.615)	1.16 (-0.044 to 2.378)	0.19 (-1.196 to 1.596)	-6.008 (-6.833 to -5.175)	3.24 (2.279 to 4.21)	3.062 (2.105 to 4.027)
Central Europe	0.611 (0.237 to 0.986)	0.338 (-0.081 to 0.76)	1.064 (0.636 to 1.493)	0.214 (-0.227 to 0.657)	-0.494 (-1.05 to 0.065)	-0.503 (-0.978 to -0.027)	-0.735 (-1.165 to -0.304)	0.228 (-0.151 to 0.609)
Albania	-0.118 (-0.583 to 0.349)	2.257 (1.766 to 2.75)	1.628 (0.975 to 2.285)	-1.653 (-2.314 to -0.987)	-6.994 (-7.986 to -5.992)	-5.276 (-6.001 to -4.546)	-0.162 (-0.63 to 0.308)	0.016 (-0.466 to 0.501)
Bosnia and Herzegovina	2.713 (2.297 to 3.13)	4.488 (4.129 to 4.848)	4.345 (4.003 to 4.689)	1.314 (0.78 to 1.851)	-1.746 (-2.166 to -1.323)	0.644 (0.33 to 0.959)	0.627 (0.322 to 0.933)	2.222 (1.815 to 2.631)
Bulgaria	0.247 (-0.539 to 1.039)	0.164 (-0.658 to 0.994)	-0.169 (-1.019 to 0.689)	0.338 (-0.277 to 0.957)	2.174 (1.244 to 3.112)	-1.895 (-2.353 to -1.435)	-1.269 (-1.969 to -0.563)	-0.105 (-0.933 to 0.731)
Croatia	0.701 (-0.374 to 1.788)	1.845 (0.911 to 2.789)	1.518 (0.774 to 2.267)	0.422 (-0.451 to 1.302)	-1.414 (-2.712 to -0.098)	0.408 (-0.718 to 1.546)	-0.108 (-1.262 to 1.06)	0.598 (-0.441 to 1.647)
Czechia	1.06 (-0.285 to 2.422)	0.716 (-0.624 to 2.074)	1.802 (0.818 to 2.795)	1.107 (-0.696 to 2.944)	1.027 (0.122 to 1.94)	0.986 (-0.377 to 2.368)	1.861 (0.501 to 3.239)	1.212 (-0.428 to 2.878)
Hungary	0.847 (-0.176 to 1.881)	0.011 (-0.864 to 0.894)	0.687 (-0.181 to 1.562)	0.917 (-0.491 to 2.345)	1.254 (-0.235 to 2.765)	-0.746 (-2.083 to 0.61)	1.141 (0.182 to 2.108)	0.901 (-0.149 to 1.961)
Montenegro	1.47 (1.161 to 1.781)	1.597 (0.951 to 2.247)	1.262 (0.856 to 1.669)	1.332 (0.868 to 1.799)	-1.219 (-2.485 to 0.064)	0.034 (-0.903 to 0.98)	1.44 (1.097 to 1.785)	1.405 (1.006 to 1.805)
North Macedonia	1.672 (1.295 to 2.049)	1.609 (1.14 to 2.081)	2.717 (2.18 to 3.258)	1.067 (0.87 to 1.265)	-0.067 (-0.371 to 0.239)	0.443 (-0.054 to 0.942)	1.351 (1.012 to 1.692)	1.612 (1.229 to 1.997)
Poland	0.688 (-0.055 to 1.437)	0.227 (-0.619 to 1.08)	1.049 (0.263 to 1.841)	0.183 (-0.305 to 0.675)	-1.039 (-1.84 to -0.232)	-1.361 (-1.855 to -0.864)	-1.674 (-2.312 to -1.033)	-0.314 (-1.113 to 0.491)
Romania	0.703 (-0.152 to 1.566)	1.029 (0.093 to 1.974)	2.339 (1.472 to 3.214)	-1.853 (-2.532 to -1.17)	-1.89 (-2.732 to -1.041)	-6.792 (-7.677 to -5.899)	-1.88 (-2.536 to -1.219)	0.293 (-0.559 to 1.151)
Serbia	0.06 (-0.362 to 0.484)	0.08 (-0.374 to 0.535)	-0.088 (-0.398 to 0.224)	-0.134 (-0.339 to 0.072)	-2.501 (-2.804 to -2.197)	-0.094 (-0.421 to 0.234)	0.052 (-0.348 to 0.454)	-0.055 (-0.54 to 0.432)
Slovakia	-0.535 (-1.03 to -0.039)	-0.607 (-1.11 to -0.101)	-0.384 (-0.635 to -0.132)	-0.354 (-0.737 to 0.03)	-1.514 (-1.728 to -1.299)	-1.409 (-1.731 to -1.085)	-0.54 (-0.77 to -0.309)	-0.626 (-1.029 to -0.221)
Slovenia	-0.718 (-2.235 to 0.822)	-1.006 (-2.465 to 0.474)	0.328 (-0.958 to 1.63)	-1.222 (-2.602 to 0.178)	-1.798 (-3.464 to -0.103)	-0.902 (-2.465 to 0.687)	-0.934 (-2.178 to 0.326)	-0.704 (-2.205 to 0.821)
Eastern Europe	3.9 (3.22 to 4.584)	2.93 (2.326 to 3.536)	5.329 (4.639 to 6.023)	4.465 (3.252 to 5.692)	2.786 (1.588 to 3.999)	4.42 (3.51 to 5.339)	2.631 (1.25 to 4.03)	3.39 (2.743 to 4.04)
Belarus	0.019 (-1.498 to 1.56)	0.01 (-1.329 to 1.367)	0.095 (-1.173 to 1.38)	1.674 (0.587 to 2.772)	-1.314 (-2.897 to 0.295)	-2.108 (-3.539 to -0.656)	-0.281 (-1.81 to 1.271)	-0.192 (-1.882 to 1.526)
Es tonia	3.11 (1.507 to 4.737)	2.894 (1.389 to 4.42)	4.218 (2.511 to 5.953)	1.908 (0.575 to 3.259)	1.741 (0.481 to 3.016)	2.255 (0.744 to 3.789)	0.69 (-0.601 to 1.997)	2.529 (0.956 to 4.126)
Latvia	2.963 (1.373 to 4.577)	2.29 (0.152 to 4.474)	2.723 (0.713 to 4.773)	3.106 (1.33 to 4.913)	2.965 (1.325 to 4.631)	2.885 (1.438 to 4.352)	1.617 (0.146 to 3.111)	2.5 (0.922 to 4.102)
Lithuania	3.161 (2.031 to 4.304)	3.003 (1.911 to 4.107)	3.924 (2.745 to 5.117)	4.578 (3.541 to 5.624)	2.49 (1.375 to 3.618)	2.489 (1.336 to 3.656)	1.1 (-0.691 to 2.924)	2.626 (1.482 to 3.782)
Republic of Moldova	0.924 (-0.461 to 2.328)	0.194 (-1.129 to 1.535)	1.247 (-0.377 to 2.897)	2.186 (1.016 to 3.37)	1.808 (0.618 to 3.013)	1.832 (0.661 to 3.018)	0.032 (-1.085 to 1.161)	0.841 (-0.516 to 2.216)
Russian Federation	4.494 (3.771 to 5.221)	3.714 (3.033 to 4.399)	5.971 (5.24 to 6.707)	4.972 (3.645 to 6.317)	3.494 (2.004 to 5.007)	5.438 (4.721 to 6.159)	3.771 (2.215 to 5.352)	4.235 (3.537 to 4.938)
Ukraine	0.022 (-1.235 to 1.295)	-1.516 (-2.726 to -0.291)	-0.512 (-1.63 to 0.62)	0.35 (-0.481 to 1.189)	-0.516 (-1.392 to 0.367)	-1.916 (-2.906 to -0.917)	-1.577 (-2.484 to -0.661)	-0.916 (-1.954 to 0.133)
Australasia	-0.745 (-1.242 to -0.245)	-0.935 (-1.437 to -0.43)	-0.63 (-1.12 to -0.139)	-1.707 (-2.088 to -1.325)	-1.586 (-2.064 to -1.105)	-1.061 (-1.655 to -0.464)	0.179 (-0.482 to 0.845)	-0.784 (-1.286 to -0.28)
Australia	-0.722 (-1.246 to -0.195)	-0.899 (-1.43 to -0.366)	-0.669 (-1.205 to -0.129)	-1.802 (-2.558 to -1.04)	-1.641 (-2.231 to -1.046)	-1.074 (-1.599 to -0.546)	0.135 (-0.347 to 0.619)	-0.792 (-1.319 to -0.262)
New Zealand	-0.889 (-1.762 to -0.009)	-1.178 (-2.02 to -0.328)	-0.628 (-1.518 to 0.27)	-1.09 (-1.946 to -0.228)	-1.35 (-2.256 to -0.436)	-0.904 (-1.51 to -0.293)	0.855 (0.24 to 1.473)	-0.781 (-1.615 to 0.06)
High-income Asia Pacific	-2.875 (-3.259 to -2.489)	-1.358 (-1.848 to -0.865)	-2.232 (-2.537 to -1.925)	-1.552 (-2.028 to -1.075)	-3.881 (-4.203 to -3.558)	-3.064 (-3.657 to -2.468)	-1.399 (-1.749 to -1.048)	-2.538 (-2.92 to -2.155)
Brunei Darussalam	-1.482 (-1.819 to -1.143)	-3.068 (-3.304 to -2.831)	-0.99 (-1.326 to -0.653)	-0.571 (-0.867 to -0.275)	-1.038 (-1.47 to -0.604)	-1.577 (-1.974 to -1.178)	-0.725 (-1.247 to -0.2)	-1.473 (-1.814 to -1.131)
Japan	-3.613 (-4.217 to -3.006)	-3.442 (-4.109 to -2.771)	-3.324 (-3.96 to -2.684)	-3.388 (-3.913 to -2.86)	-4.055 (-4.628 to -3.479)	-5.11 (-5.57 to -4.648)	-1.734 (-2.358 to -1.106)	-3.415 (-4.017 to -2.809)
Republic of Korea	-1.582 (-2.122 to -1.038)	-0.11 (-0.354 to 0.134)	-0.119 (-0.495 to 0.259)	-0.784 (-1.096 to -0.471)	-3.362 (-3.668 to -3.056)	0.198 (-0.166 to 0.563)	0.196 (-0.186 to 0.58)	-1.237 (-1.541 to -0.932)
Singapore	-5.73 (-6.478 to -4.976)	-6.046 (-6.896 to -5.188)	-4.774 (-5.615 to -3.926)	-7.251 (-8.402 to -6.084)	-10.083 (-10.743 to -9.418)	-7.597 (-9.195 to -5.97)	-6.164 (-7.732 to -4.57)	-6.208 (-7.033 to -5.375)
High-income North America	-0.478 (-0.807 to -0.147)	-0.683 (-0.993 to -0.372)	0.435 (0.089 to 0.781)	-1.948 (-2.176 to -1.719)	-1.507 (-1.872 to -1.141)	0.403 (0.235 to 0.571)	-0.31 (-0.644 to 0.025)	-0.434 (-0.763 to -0.103)
Canada	-1.379 (-1.881 to -0.875)	-1.703 (-2.207 to -1.197)	0.289 (-0.175 to 0.756)	-3.084 (-3.697 to -2.468)	-2.077 (-2.486 to -1.666)	-1.793 (-2.366 to -1.216)	-1.973 (-2.466 to -1.477)	-1.356 (-1.868 to -0.841)
Greenland	-1.442 (-1.681 to -1.202)	-1.372 (-1.531 to -1.213)	-0.42 (-0.709 to -0.13)	-2.68 (-2.983 to -2.377)	-2.879 (-3.172 to -2.584)	-2.09 (-2.408 to -1.771)	-1.687 (-2.008 to -1.365)	-1.385 (-1.664 to -1.105)
United States of America	-0.416 (-0.751 to -0.079)	-0.593 (-0.896 to -0.29)	0.468 (0.138 to 0.799)	-1.891 (-2.141 to -1.641)	-1.457 (-1.75 to -1.163)	0.587 (0.284 to 0.891)	-0.173 (-0.507 to 0.162)	-0.353 (-0.675 to -0.029)
Southern Latin America	-0.488 (-1.039 to 0.065)	-1.003 (-1.457 to -0.546)	-0.106 (-0.508 to 0.299)	-1.588 (-2.236 to -0.936)	-3.709 (-4.588 to -2.821)	-2.592 (-3.192 to -1.989)	-2.215 (-2.857 to -1.569)	-1.164 (-1.613 to -0.713)
Argentina	-0.487 (-0.952 to -0.019)	-1.168 (-1.677 to -0.656)	-0.262 (-0.678 to 0.156)	-1.281 (-1.9 to -0.659)	-4.682 (-5.505 to -3.852)	-1.599 (-1.992 to -1.205)	-2.105 (-2.556 to -1.651)	-1.261 (-1.764 to -0.756)
Chile	-0.999 (-2.374 to 0.395)	0.236 (-1.052 to 1.541)	0.517 (-0.806 to 1.857)	-2.281 (-3.986 to -0.545)	-3.018 (-4.686 to -1.319)	-1.8 (-3.514 to -0.057)	-2.719 (-4.101 to -1.317)	-1.278 (-2.626 to 0.089)
Uruguay	0.044 (-0.03 to 0.118)	-0.441 (-0.607 to -0.274)	1.334 (1.246 to 1.422)	-2.086 (-2.672 to -1.497)	-2.26 (-2.648 to -1.872)	-4.829 (-5.514 to -4.139)	0.054 (-0.029 to 0.137)	-0.116 (-0.266 to 0.035)
Western Europe	-1.765 (-2.011 to -1.518)	-1.88 (-2.082 to -1.677)	-1.16 (-1.393 to -0.927)	-1.913 (-2.214 to -1.61)	-2.074 (-2.321 to -1.827)	-1.791 (-2.026 to -1.555)	-1.465 (-1.595 to -1.335)	-1.616 (-1.758 to -1.474)
Andorra	-1.303 (-1.887 to -0.715)	-1.4 (-1.796 to -1.001)	-1.42 (-1.938 to -0.899)	-1.258 (-1.975 to -0.537)	-1.717 (-2.307 to -1.122)	-1.355 (-2.106 to -0.599)	-1.203 (-2.039 to -0.36)	-1.302 (-1.883 to -0.719)
Austria	-1.161 (-1.89 to -0.427)	-1.69 (-2.419 to -0.957)	-0.048 (-0.777 to 0.687)	-2.296 (-3.088 to -1.498)	-3.249 (-4.056 to -2.435)	-1.935 (-2.69 to -1.175)	-0.259 (-1.104 to 0.594)	-1.158 (-1.881 to -0.43)
Belgium	-2.366 (-2.649 to -2.083)	-1.921 (-2.26 to -1.581)	-1.718 (-2.051 to -1.384)	-3.012 (-3.352 to -2.671)	-4.249 (-4.882 to -3.612)	-3.493 (-3.664 to -3.322)	-1.632 (-1.799 to -1.464)	-2.144 (-2.443 to -1.844)
Cyprus	-3.109 (-3.572 to -2.643)	-3.447 (-3.879 to -3.013)	-3.786 (-4.352 to -3.216)	-2.827 (-3.502 to -2.148)	-1.61 (-2.273 to -0.943)	-3.034 (-3.716 to -2.348)	-3.279 (-3.741 to -2.814)	-3.243 (-3.676 to -2.808)
Denmark	0.18 (-1.009 to 1.382)	-0.091 (-1.095 to 0.923)	0.828 (-0.235 to 1.902)	-0.198 (-0.983 to 0.593)	-3.802 (-4.371 to -3.23)	-0.477 (-1.503 to 0.56)	3.806 (2.704 to 4.92)	0.463 (-0.654 to 1.591)
Finland	-1.621 (-2.338 to -0.899)	-1.721 (-2.427 to -1.011)	-0.737 (-1.39 to -0.08)	-2.519 (-3.242 to -1.791)	-2.158 (-2.846 to -1.466)	-2.377 (-3.03 to -1.72)	-1.577 (-2.215 to -0.935)	-1.644 (-2.361 to -0.922)
France	-0.638 (-1.094 to -0.18)	-0.885 (-1.169 to -0.6)	-0.114 (-0.401 to 0.175)	-0.754 (-1.261 to -0.245)	-0.755 (-1.241 to -0.266)	-0.513 (-0.991 to -0.034)	-0.401 (-0.857 to 0.056)	-0.588 (-1.037 to -0.136)
Germany	-1.495 (-2.482 to -0.499)	-1.711 (-2.679 to -0.733)	-0.903 (-1.869 to 0.073)	-1.623 (-2.664 to -0.571)	-0.772 (-1.795 to 0.261)	-1.784 (-2.707 to -0.853)	0.612 (-0.254 to 1.485)	-1.226 (-2.198 to -0.246)
Greece	-0.611 (-1.987 to 0.783)	-0.749 (-2.09 to 0.611)	-0.896 (-2.321 to 0.551)	0.21 (-1.179 to 1.619)	-0.388 (-1.971 to 1.219)	4.394 (2.355 to 6.474)	-0.981 (-2.379 to 0.438)	-0.749 (-2.156 to 0.678)
Iceland	-0.913 (-1.062 to -0.763)	-1.128 (-1.275 to -0.981)	-1.456 (-1.974 to -0.934)	-1.165 (-1.63 to -0.699)	-2.529 (-2.983 to -2.072)	-3.979 (-4.514 to -3.441)	-2.203 (-2.432 to -1.973)	-1.443 (-1.615 to -1.271)
Ireland	-2.456 (-3.129 to -1.778)	-2.542 (-3.228 to -1.851)	-1.835 (-2.484 to -1.182)	-2.603 (-3.057 to -2.148)	-5.111 (-5.897 to -4.318)	-3.126 (-3.558 to -2.692)	-3.048 (-3.333 to -2.762)	-2.73 (-3.42 to -2.036)
Israel	-0.219 (-1.004 to 0.571)	0.718 (-0.08 to 1.522)	0.401 (-0.385 to 1.192)	-0.73 (-1.471 to 0.016)	0.326 (-0.406 to 1.064)	-2.829 (-3.657 to -1.994)	-0.75 (-1.527 to 0.033)	-0.218 (-0.994 to 0.563)
Italy	-2.091 (-2.401 to -1.78)	-2.266 (-2.899 to -1.629)	-1.597 (-2.1 to -1.092)	-2.014 (-2.335 to -1.693)	-2.407 (-2.824 to -1.988)	-0.879 (-1.092 to -0.666)	-2.144 (-2.733 to -1.551)	-2.127 (-2.728 to -1.522)
Luxembourg	-2.06 (-3.063 to -1.046)	-2.024 (-3.062 to -0.975)	-2.022 (-3.001 to -1.033)	-2.456 (-3.263 to -1.642)	-2.551 (-3.315 to -1.781)	-2.39 (-3.383 to -1.387)	-2.194 (-3.206 to -1.171)	-2.11 (-3.122 to -1.088)
Malta	-2.129 (-3.231 to -1.016)	-2.21 (-3.365 to -1.042)	-1.773 (-3.494 to -0.021)	-3.168 (-4.538 to -1.777)	-3.133 (-4.807 to -1.43)	-3.706 (-4.799 to -2.6)	-2.136 (-3.234 to -1.027)	-2.165 (-3.274 to -1.044)
Monaco	0.054 (0.002 to 0.106)	0.117 (0.085 to 0.148)	0.342 (0.321 to 0.364)	-0.88 (-1.02 to -0.74)	-1.971 (-2.155 to -1.788)	-1.607 (-1.763 to -1.451)	-0.018 (-0.088 to 0.051)	0.106 (0.071 to 0.141)
Netherlands	-2.458 (-2.797 to -2.118)	-2.468 (-2.803 to -2.133)	-1.974 (-2.289 to -1.658)	-3.318 (-3.655 to -2.98)	-3.769 (-4.135 to -3.402)	-2.715 (-3.305 to -2.122)	-1.427 (-2.117 to -0.733)	-2.303 (-2.643 to -1.962)
Norway	-0.958 (-1.893 to -0.015)	-0.636 (-1.574 to 0.311)	-0.146 (-1.098 to 0.815)	-1.584 (-2.156 to -1.009)	-2.754 (-3.804 to -1.692)	-1.91 (-2.985 to -0.823)	-1.068 (-1.621 to -0.511)	-0.847 (-1.411 to -0.281)
Portugal	-1.611 (-2.669 to -0.542)	-0.967 (-1.904 to -0.022)	-0.914 (-1.692 to -0.131)	-1.501 (-2.347 to -0.648)	-2.85 (-3.564 to -2.131)	-2.309 (-3.189 to -1.42)	-1.529 (-2.426 to -0.624)	-1.428 (-2.439 to -0.407)
San Marino	-2.68 (-3.108 to -2.251)	-2.605 (-3.105 to -2.103)	-2.525 (-2.824 to -2.225)	-2.86 (-3.449 to -2.266)	-2.736 (-3.398 to -2.07)	-2.807 (-3.331 to -2.28)	-2.68 (-3.116 to -2.241)	-2.683 (-3.102 to -2.262)
Spain	-3.027 (-3.492 to -2.56)	-3.044 (-3.331 to -2.756)	-2.277 (-2.608 to -1.944)	-2.293 (-2.82 to -1.764)	-2.901 (-3.542 to -2.256)	-1.487 (-1.974 to -0.997)	-3.731 (-3.993 to -3.469)	-3.03 (-3.546 to -2.511)
Sweden	-0.602 (-1.291 to 0.092)	-0.401 (-1.112 to 0.315)	0.564 (-0.064 to 1.195)	-1.619 (-2.357 to -0.875)	-2.208 (-2.923 to -1.488)	-1.704 (-2.328 to -1.075)	-0.571 (-1.26 to 0.123)	-0.578 (-1.267 to 0.116)
Switzerland	-3.06 (-3.968 to -2.143)	-3.333 (-4.204 to -2.454)	-2.574 (-2.914 to -2.233)	-3.021 (-4 to -2.032)	-3.307 (-4.269 to -2.335)	-3.218 (-4.137 to -2.291)	-2.594 (-3.497 to -1.683)	-2.977 (-3.883 to -2.062)
United Kingdom	-2.462 (-2.93 to -1.992)	-2.967 (-3.437 to -2.494)	-1.596 (-2.07 to -1.12)	-2.994 (-3.519 to -2.467)	-3.226 (-3.702 to -2.748)	-3.112 (-3.7 to -2.52)	-2.557 (-3.031 to -2.08)	-2.559 (-3.024 to -2.091)
Andean Latin America	1.186 (0.599 to 1.776)	1.353 (0.932 to 1.776)	1.906 (1.356 to 2.458)	0.028 (-0.633 to 0.693)	-0.746 (-1.619 to 0.135)	0.028 (-0.848 to 0.912)	-0.652 (-1.116 to -0.186)	0.462 (-0.161 to 1.088)
Bolivia (Plurinational State of)	0.553 (0.457 to 0.65)	0.398 (0.281 to 0.514)	1.443 (1.331 to 1.556)	0.286 (0.145 to 0.427)	0.638 (0.428 to 0.848)	1.457 (1.275 to 1.639)	-1.422 (-1.546 to -1.298)	0.035 (-0.041 to 0.111)
Ecuador	0.786 (-0.193 to 1.774)	2.267 (1.357 to 3.186)	0.822 (0.28 to 1.367)	1.091 (0.659 to 1.525)	3.912 (2.849 to 4.986)	-0.089 (-0.514 to 0.338)	-0.392 (-1.487 to 0.716)	0.611 (-0.392 to 1.625)
Peru	1.855 (0.642 to 3.084)	1.881 (0.748 to 3.027)	3.533 (2.138 to 4.947)	-2.076 (-3.144 to -0.996)	-1.453 (-2.526 to -0.368)	-2.485 (-3.68 to -1.275)	-0.457 (-1.749 to 0.853)	0.345 (-0.693 to 1.394)
Caribbean	-0.428 (-0.722 to -0.134)	-0.573 (-0.982 to -0.163)	-0.163 (-0.485 to 0.161)	-1.346 (-1.654 to -1.038)	-0.96 (-1.153 to -0.766)	-0.713 (-0.838 to -0.588)	-1.095 (-1.414 to -0.775)	-0.766 (-1.041 to -0.49)
Antigua and Barbuda	-0.25 (-0.803 to 0.308)	-0.55 (-1.133 to 0.035)	0.05 (-0.643 to 0.748)	-1.316 (-2.062 to -0.565)	0.167 (-0.412 to 0.749)	-0.471 (-1.031 to 0.092)	-0.588 (-1.424 to 0.255)	-0.672 (-1.356 to 0.016)
Bahamas	-1.015 (-1.425 to -0.603)	-1.046 (-1.376 to -0.714)	-1.172 (-1.48 to -0.863)	-0.752 (-1.157 to -0.345)	-1.784 (-2.204 to -1.362)	-0.24 (-0.651 to 0.173)	-0.22 (-0.621 to 0.183)	-0.727 (-1.112 to -0.341)
Barbados	-0.806 (-1.648 to 0.042)	-1.871 (-2.444 to -1.295)	-1.282 (-2.052 to -0.506)	-1.118 (-1.96 to -0.27)	-1.434 (-2.218 to -0.644)	-1.264 (-2.103 to -0.419)	-0.615 (-1.411 to 0.187)	-1.1 (-1.874 to -0.32)
Belize	0.833 (0.122 to 1.548)	-0.06 (-0.749 to 0.635)	1.647 (0.953 to 2.345)	-0.584 (-1.283 to 0.12)	0.272 (-0.467 to 1.017)	-1.914 (-2.998 to -0.818)	-0.554 (-1.26 to 0.156)	0.036 (-0.683 to 0.761)
Bermuda	-2.734 (-3.651 to -1.808)	-2.433 (-3.322 to -1.536)	-3.4 (-4.267 to -2.524)	-0.881 (-1.656 to -0.1)	1.43 (0.696 to 2.169)	-1.978 (-2.869 to -1.078)	-1.746 (-2.641 to -0.843)	-1.975 (-2.841 to -1.102)
Cuba	-2.136 (-2.717 to -1.552)	-2.13 (-2.972 to -1.28)	-1.303 (-2.085 to -0.514)	-7.825 (-8.455 to -7.19)	-5.101 (-5.616 to -4.584)	-3.539 (-4.272 to -2.801)	-3.859 (-4.476 to -3.237)	-2.742 (-3.376 to -2.104)
Dominica	0.306 (0.097 to 0.515)	0.67 (0.504 to 0.837)	0.751 (0.522 to 0.98)	-1.521 (-1.776 to -1.266)	-0.969 (-1.301 to -0.635)	-0.015 (-0.176 to 0.147)	0.076 (-0.087 to 0.238)	0.218 (0.018 to 0.418)
Dominican Republic	1.414 (0.835 to 1.997)	2.278 (1.637 to 2.922)	2.582 (2.166 to 3)	-0.367 (-0.851 to 0.118)	-3.571 (-3.932 to -3.208)	-3.9 (-4.257 to -3.542)	-0.509 (-0.974 to -0.042)	0.761 (0.286 to 1.239)
Grenada	0.217 (-0.792 to 1.236)	1.895 (0.951 to 2.848)	0.458 (-0.562 to 1.488)	-0.4 (-1.24 to 0.446)	0.546 (-0.364 to 1.464)	-2.865 (-3.776 to -1.945)	-0.038 (-0.946 to 0.878)	-0.337 (-1.25 to 0.585)
Guyana	0.784 (0.296 to 1.275)	0.661 (0.297 to 1.026)	1.67 (1.056 to 2.287)	-1.29 (-1.716 to -0.863)	0.122 (-0.494 to 0.741)	-8.613 (-9.482 to -7.736)	0.992 (0.571 to 1.415)	-0.276 (-0.765 to 0.214)
Haiti	-0.035 (-0.112 to 0.041)	0.232 (0.008 to 0.456)	0.016 (-0.1 to 0.131)	0.532 (0.366 to 0.699)	2.134 (2.033 to 2.234)	0.893 (0.804 to 0.982)	-1.162 (-1.358 to -0.965)	0.135 (-0.035 to 0.306)
Jamaica	0.007 (-0.474 to 0.49)	-0.482 (-1.175 to 0.215)	-0.248 (-0.787 to 0.294)	0.493 (0.046 to 0.942)	1.581 (0.407 to 2.768)	-0.42 (-0.633 to -0.208)	0.344 (-0.142 to 0.832)	0.148 (-0.334 to 0.633)
Puer to Rico	-0.58 (-1.097 to -0.06)	-0.498 (-0.945 to -0.048)	0.406 (-0.034 to 0.849)	-1.674 (-2.213 to -1.131)	-3.862 (-4.421 to -3.299)	-3.392 (-3.731 to -3.053)	-0.965 (-1.46 to -0.469)	-1.456 (-1.916 to -0.994)
Saint Kitts and Nevis	-1.149 (-1.735 to -0.56)	-0.66 (-1.414 to 0.1)	-1.457 (-2.023 to -0.888)	-1.128 (-1.86 to -0.391)	-1.664 (-2.259 to -1.065)	-3.824 (-4.748 to -2.891)	-1.02 (-1.755 to -0.28)	-1.251 (-1.855 to -0.644)
Saint Lucia	-1.76 (-2.748 to -0.762)	-2.112 (-2.86 to -1.358)	-1.718 (-2.731 to -0.694)	-1.029 (-1.759 to -0.294)	2.329 (1.853 to 2.808)	-4.831 (-5.624 to -4.032)	-2.184 (-3.145 to -1.213)	-2.184 (-3.141 to -1.218)
Saint Vincent and the Grenadines	-0.612 (-1.877 to 0.67)	0.196 (-1.077 to 1.485)	0.846 (-0.354 to 2.06)	-1.666 (-2.533 to -0.792)	-5.236 (-6.001 to -4.465)	-7.162 (-8.078 to -6.237)	-1.788 (-2.807 to -0.759)	-2 (-3.071 to -0.917)
Suriname	0.507 (0.024 to 0.992)	0.588 (0.104 to 1.075)	0.737 (0.067 to 1.412)	0.071 (-0.382 to 0.526)	-0.382 (-0.724 to -0.039)	-0.456 (-0.861 to -0.05)	0.758 (0.311 to 1.206)	0.374 (-0.102 to 0.853)
Trinidad and tobago	-0.645 (-0.997 to -0.292)	0.077 (-0.444 to 0.601)	-0.126 (-0.633 to 0.383)	-1.89 (-2.232 to -1.546)	-1.619 (-1.969 to -1.267)	-3.612 (-4.13 to -3.09)	-0.484 (-0.932 to -0.035)	-0.854 (-1.29 to -0.416)
United States Virgin Islands	-1.064 (-1.483 to -0.643)	-0.834 (-1.31 to -0.355)	-0.105 (-0.525 to 0.317)	-2.601 (-2.912 to -2.289)	-3.706 (-4.166 to -3.244)	-3.633 (-4.031 to -3.234)	-1.587 (-1.9 to -1.273)	-1.249 (-1.651 to -0.846)
Central Latin America	0.337 (-0.315 to 0.994)	0.209 (-0.414 to 0.836)	0.352 (-0.342 to 1.051)	0.253 (-0.262 to 0.77)	-0.351 (-0.833 to 0.134)	-2.044 (-2.539 to -1.547)	0.237 (-0.31 to 0.787)	0.174 (-0.39 to 0.741)
Colombia	-0.306 (-0.742 to 0.132)	-1.213 (-1.618 to -0.806)	0.825 (0.445 to 1.206)	-2.378 (-2.794 to -1.96)	-3.344 (-3.822 to -2.864)	-1.908 (-2.311 to -1.505)	-1.545 (-2.014 to -1.073)	-0.946 (-1.399 to -0.491)
Costa Rica	1.234 (-1.62 to 4.172)	0.641 (-2.037 to 3.392)	1.453 (-0.865 to 3.826)	0.489 (-2.055 to 3.099)	0.563 (-1.839 to 3.024)	-4.616 (-7.144 to -2.02)	1.016 (-1.352 to 3.441)	0.404 (-2.012 to 2.88)
El Salvador	2.702 (1.605 to 3.81)	3.979 (3.168 to 4.796)	3.77 (2.92 to 4.627)	1.67 (0.627 to 2.723)	1.192 (0.066 to 2.331)	-5.834 (-6.697 to -4.964)	2.45 (1.381 to 3.531)	1.914 (0.855 to 2.985)
Guatemala	4.507 (3.763 to 5.256)	5.289 (4.709 to 5.872)	5.291 (4.433 to 6.156)	4.254 (3.598 to 4.914)	2.748 (1.973 to 3.53)	-0.222 (-0.894 to 0.455)	5.602 (4.894 to 6.315)	4.28 (3.556 to 5.009)
Honduras	2.678 (2.178 to 3.18)	2.88 (2.357 to 3.406)	3.756 (3.038 to 4.48)	2.654 (2.104 to 3.206)	2.372 (1.796 to 2.95)	-4.419 (-4.836 to -3.999)	2.449 (1.988 to 2.912)	2.201 (1.669 to 2.736)
Mexico	0.09 (-0.683 to 0.869)	0.223 (-0.483 to 0.935)	0.175 (-0.618 to 0.974)	0.783 (-0.059 to 1.632)	-0.84 (-1.625 to -0.05)	-1.584 (-2.367 to -0.794)	0.172 (-0.62 to 0.971)	0.076 (-0.604 to 0.761)
Nicaragua	1.292 (0.476 to 2.114)	0.052 (-0.492 to 0.599)	2.963 (2.302 to 3.628)	-0.575 (-0.869 to -0.28)	1.189 (0.392 to 1.992)	-0.029 (-0.527 to 0.472)	-0.859 (-1.609 to -0.103)	0.536 (-0.268 to 1.348)
Panama	1.534 (0.44 to 2.64)	1.41 (0.788 to 2.035)	2.629 (1.935 to 3.328)	0.532 (-0.389 to 1.462)	0.414 (-0.507 to 1.343)	-1.739 (-2.385 to -1.088)	-0.743 (-1.595 to 0.117)	0.853 (-0.27 to 1.989)
Venezuela (Bolivarian Republic of)	1.176 (0.417 to 1.941)	1.074 (0.269 to 1.885)	0.442 (-0.519 to 1.413)	1.116 (0.234 to 2.005)	2.813 (2.413 to 3.215)	-4.504 (-5.258 to -3.745)	0.545 (-0.366 to 1.465)	0.822 (-0.041 to 1.693)
Tropical Latin America	0.714 (0.367 to 1.061)	0.801 (0.34 to 1.264)	0.901 (0.583 to 1.221)	-1.589 (-2.193 to -0.982)	-2.618 (-2.862 to -2.373)	-5.038 (-5.285 to -4.791)	-1.577 (-2.132 to -1.018)	-0.133 (-0.554 to 0.29)
Brazil	0.651 (0.292 to 1.012)	0.746 (0.257 to 1.236)	0.857 (0.536 to 1.18)	-1.637 (-2.108 to -1.164)	-2.757 (-3.029 to -2.485)	-5.225 (-5.461 to -4.988)	-1.679 (-2.257 to -1.099)	-0.208 (-0.641 to 0.226)
Paraguay	3.027 (2.74 to 3.315)	2.211 (1.749 to 2.676)	3.279 (2.779 to 3.782)	2.122 (1.535 to 2.712)	5.074 (4.641 to 5.509)	0.914 (0.378 to 1.452)	2.06 (1.675 to 2.447)	2.482 (2.062 to 2.905)
North Africa and Middle East	1.437 (1.214 to 1.661)	0.83 (0.613 to 1.048)	1.759 (1.4 to 2.118)	0.409 (0.122 to 0.696)	-0.624 (-0.784 to -0.464)	-1.224 (-1.297 to -1.151)	0.457 (0.1 to 0.816)	0.67 (0.53 to 0.81)
Afghanistan	1.468 (1.333 to 1.604)	-0.136 (-0.201 to -0.07)	1.045 (0.934 to 1.156)	3.006 (2.796 to 3.216)	1.342 (1.201 to 1.484)	1.48 (1.331 to 1.63)	1.705 (1.628 to 1.782)	1.483 (1.368 to 1.599)
Algeria	2.011 (1.804 to 2.218)	2.386 (2.208 to 2.565)	3.899 (3.607 to 4.192)	-1.14 (-1.277 to -1.003)	-2.246 (-2.51 to -1.982)	0.424 (0.25 to 0.599)	1.302 (1.08 to 1.524)	1.222 (1 to 1.444)
Bahrain	0.687 (0.129 to 1.248)	0.467 (-0.084 to 1.022)	1.315 (0.745 to 1.889)	-0.276 (-0.987 to 0.44)	-1.302 (-2.412 to -0.179)	-0.607 (-1.304 to 0.095)	0.299 (-0.312 to 0.914)	0.461 (-0.133 to 1.06)
Egypt	3.382 (2.899 to 3.868)	3.447 (2.947 to 3.949)	4.625 (3.948 to 5.306)	-0.4 (-0.953 to 0.156)	-3.509 (-3.822 to -3.193)	-4.405 (-5.059 to -3.747)	1.183 (0.74 to 1.628)	2.15 (1.668 to 2.634)
Iran (Islamic Republic of)	1.526 (1.227 to 1.827)	0.616 (0.259 to 0.975)	2.157 (1.799 to 2.516)	-0.211 (-0.513 to 0.091)	0.13 (-0.249 to 0.511)	-1.631 (-1.958 to -1.304)	1.402 (1.232 to 1.572)	1.348 (1.143 to 1.553)
Iraq	0.498 (0.344 to 0.653)	-0.843 (-1.228 to -0.456)	-0.115 (-0.572 to 0.345)	2.899 (2.477 to 3.323)	3.136 (2.659 to 3.615)	0.419 (-0.081 to 0.922)	0.492 (0.236 to 0.749)	0.714 (0.422 to 1.008)
Jordan	-0.736 (-1.499 to 0.034)	-1.016 (-1.974 to -0.047)	0.562 (-0.369 to 1.502)	-2.033 (-2.855 to -1.203)	-0.493 (-1.177 to 0.195)	-1.394 (-2.098 to -0.684)	-1.212 (-2.048 to -0.369)	-0.981 (-1.786 to -0.17)
Kuwait	1.036 (-1.902 to 4.061)	0.479 (-2.616 to 3.672)	2.716 (-0.582 to 6.123)	0.054 (-2.202 to 2.363)	2.265 (-0.037 to 4.62)	-0.849 (-3.384 to 1.753)	0.367 (-2.002 to 2.794)	0.856 (-2.103 to 3.904)
Lebanon	-0.742 (-0.978 to -0.506)	-0.065 (-0.327 to 0.197)	-0.556 (-0.76 to -0.352)	0.433 (0.186 to 0.679)	3.594 (3.169 to 4.02)	1.693 (1.342 to 2.045)	-0.767 (-0.971 to -0.563)	-0.627 (-0.838 to -0.415)
Libya	1.73 (1.385 to 2.075)	0.134 (-0.263 to 0.533)	0.565 (0.158 to 0.974)	3.216 (2.718 to 3.716)	4.562 (3.692 to 5.44)	2.71 (2.235 to 3.188)	1.828 (1.414 to 2.244)	1.645 (1.266 to 2.025)
Morocco	3.755 (3.595 to 3.914)	3.581 (3.359 to 3.803)	4.48 (4.285 to 4.676)	1 (0.806 to 1.194)	-4.543 (-4.781 to -4.304)	0.602 (0.522 to 0.682)	2.404 (2.184 to 2.624)	2.352 (2.175 to 2.53)
Oman	1.047 (0.348 to 1.752)	1.52 (0.892 to 2.152)	3.181 (2.742 to 3.622)	-1.487 (-2.151 to -0.819)	-1.799 (-2.537 to -1.056)	0.132 (-0.668 to 0.937)	-0.47 (-1.192 to 0.258)	0.311 (-0.512 to 1.14)
Palestine	0.035 (-0.228 to 0.298)	-0.461 (-0.69 to -0.231)	0.04 (-0.352 to 0.434)	0.065 (-0.203 to 0.333)	-1.031 (-1.349 to -0.712)	-10.322 (-10.988 to -9.651)	-0.168 (-0.452 to 0.116)	-0.827 (-1.169 to -0.484)
Qatar	0.061 (-1.027 to 1.161)	-0.144 (-1.247 to 0.972)	0.574 (-0.319 to 1.475)	-2.332 (-3.439 to -1.213)	-3.369 (-4.572 to -2.15)	-4.01 (-5.036 to -2.974)	-0.597 (-1.674 to 0.492)	-0.184 (-1.297 to 0.941)
Saudi Arabia	1.546 (1.293 to 1.801)	0.695 (0.495 to 0.896)	2.283 (2.002 to 2.564)	-0.024 (-0.291 to 0.244)	3.925 (3.683 to 4.167)	0.815 (0.492 to 1.138)	0.574 (0.333 to 0.815)	1.396 (1.107 to 1.685)
Sudan	1.601 (1.52 to 1.682)	1.513 (1.426 to 1.6)	2.557 (2.404 to 2.709)	0.528 (0.433 to 0.623)	0.197 (0.103 to 0.291)	0.242 (0.124 to 0.361)	1.287 (1.177 to 1.397)	1.197 (1.133 to 1.26)
Syrian Arab Republic	0.216 (-0.043 to 0.476)	-0.407 (-0.688 to -0.125)	-0.104 (-0.493 to 0.286)	0.538 (0.203 to 0.875)	2.086 (1.661 to 2.512)	1.205 (0.96 to 1.451)	0.477 (0.221 to 0.734)	0.405 (0.134 to 0.676)
Tunisia	1.824 (1.624 to 2.024)	1.45 (1.257 to 1.644)	2.752 (2.53 to 2.974)	0.173 (-0.119 to 0.466)	-1.288 (-1.565 to -1.011)	-0.843 (-1.135 to -0.55)	1.456 (1.215 to 1.698)	1.509 (1.296 to 1.722)
Turkey	-0.173 (-0.786 to 0.444)	-0.921 (-1.465 to -0.375)	0.293 (-0.244 to 0.833)	-0.721 (-1.408 to -0.029)	-4.439 (-5.371 to -3.498)	-4.98 (-5.984 to -3.966)	-0.935 (-1.304 to -0.565)	-0.714 (-1.383 to -0.041)
United Arab Emirates	-1.249 (-2.737 to 0.261)	-2.535 (-4.837 to -0.177)	-1.148 (-2.97 to 0.708)	0.703 (-1.766 to 3.234)	7.225 (4.899 to 9.603)	7.128 (5.152 to 9.14)	-0.249 (-2.747 to 2.313)	-0.846 (-2.423 to 0.756)
Yemen	0.675 (0.526 to 0.824)	1.038 (0.883 to 1.192)	0.686 (0.572 to 0.799)	1.071 (0.874 to 1.268)	0.558 (0.402 to 0.714)	2.747 (2.465 to 3.03)	0.513 (0.37 to 0.657)	0.646 (0.458 to 0.834)
South Asia	1.171 (0.863 to 1.48)	1.409 (1.239 to 1.579)	3.088 (2.545 to 3.634)	0.046 (-0.405 to 0.5)	0.963 (0.377 to 1.553)	-1.813 (-2.238 to -1.385)	0.631 (0.272 to 0.992)	0.753 (0.255 to 1.253)
Bangladesh	1.312 (0.621 to 2.008)	1.986 (1.298 to 2.68)	2.812 (2.109 to 3.521)	0.483 (-0.226 to 1.197)	0.493 (-0.21 to 1.202)	-1.415 (-2.086 to -0.741)	0.359 (-0.332 to 1.055)	0.248 (-0.416 to 0.916)
Bhutan	1.461 (1.35 to 1.572)	1.603 (1.471 to 1.736)	3.291 (3.158 to 3.424)	-0.433 (-0.539 to -0.328)	-0.032 (-0.144 to 0.08)	-6.022 (-6.11 to -5.933)	0.401 (0.353 to 0.448)	0.384 (0.264 to 0.504)
India	1.339 (0.709 to 1.973)	1.687 (1.252 to 2.124)	3.08 (2.441 to 3.723)	-0.21 (-0.872 to 0.456)	0.995 (0.31 to 1.685)	-1.965 (-2.553 to -1.373)	0.722 (0.118 to 1.329)	0.993 (0.337 to 1.653)
Nepal	1.892 (1.737 to 2.047)	1.939 (1.798 to 2.079)	3.759 (3.587 to 3.932)	-0.847 (-1.006 to -0.688)	0.189 (0.102 to 0.276)	-6.553 (-6.92 to -6.184)	1.502 (1.396 to 1.608)	0.738 (0.651 to 0.826)
Pakistan	1.814 (1.681 to 1.948)	2.197 (2.143 to 2.251)	2.329 (2.179 to 2.479)	1.177 (1.051 to 1.302)	1.576 (1.466 to 1.687)	-1.057 (-1.254 to -0.861)	1.624 (1.5 to 1.749)	1.409 (1.29 to 1.529)
East Asia	1.577 (1.26 to 1.894)	1.507 (1.228 to 1.786)	3.772 (3.534 to 4.011)	-2.301 (-2.496 to -2.107)	-3.197 (-3.464 to -2.929)	-5.502 (-5.755 to -5.25)	0.056 (-0.164 to 0.277)	0.175 (-0.04 to 0.39)
China	1.873 (1.528 to 2.22)	1.665 (1.342 to 1.989)	4.169 (3.829 to 4.511)	-2.473 (-2.754 to -2.191)	-3.253 (-3.54 to -2.966)	-6.45 (-6.741 to -6.157)	0.04 (-0.209 to 0.289)	0.14 (-0.091 to 0.373)
Democratic People's Republic of Korea	0.39 (0.347 to 0.433)	-0.012 (-0.098 to 0.073)	0.361 (0.293 to 0.428)	0.96 (0.817 to 1.103)	0.509 (0.402 to 0.617)	1.073 (0.995 to 1.152)	0.78 (0.707 to 0.854)	0.524 (0.469 to 0.579)
Taiwan (Province of China)	-0.168 (-0.89 to 0.56)	-0.193 (-0.912 to 0.531)	0.911 (0.15 to 1.678)	-2.178 (-3.068 to -1.279)	-4.773 (-5.326 to -4.216)	-2.593 (-3.18 to -2.002)	-0.553 (-1.268 to 0.168)	-0.556 (-1.284 to 0.177)
Oceania	0.448 (0.365 to 0.531)	-0.15 (-0.257 to -0.043)	0.939 (0.756 to 1.121)	-1.443 (-1.616 to -1.269)	-0.196 (-0.251 to -0.141)	-1.148 (-1.318 to -0.978)	0.177 (0.097 to 0.257)	-0.017 (-0.064 to 0.031)
American Samoa	0.896 (0.57 to 1.223)	0.407 (-0.025 to 0.84)	0.798 (0.383 to 1.216)	0.69 (0.229 to 1.152)	1.315 (1.092 to 1.538)	0.876 (0.474 to 1.281)	0.841 (0.581 to 1.102)	0.811 (0.505 to 1.118)
Cook Islands	-0.29 (-0.378 to -0.201)	-0.454 (-0.61 to -0.298)	1.098 (0.905 to 1.29)	-4.945 (-5.21 to -4.679)	-2.621 (-2.964 to -2.276)	-5.097 (-5.3 to -4.894)	-1.228 (-1.456 to -0.999)	-0.873 (-0.968 to -0.778)
Fiji	1.487 (1.293 to 1.682)	0.592 (0.358 to 0.827)	2.574 (2.241 to 2.909)	-1.277 (-1.541 to -1.013)	0.568 (0.376 to 0.759)	-4.556 (-4.866 to -4.246)	0.859 (0.685 to 1.034)	0.528 (0.404 to 0.653)
Guam	-2.224 (-2.567 to -1.88)	-2.511 (-2.871 to -2.15)	-1.778 (-2.191 to -1.363)	-5.319 (-5.793 to -4.844)	-3.1 (-3.335 to -2.865)	-4.545 (-5.099 to -3.989)	-2.705 (-3.099 to -2.31)	-2.404 (-2.768 to -2.038)
Kiribati	1.266 (1.157 to 1.375)	0.943 (0.853 to 1.033)	2.202 (2.055 to 2.349)	0.245 (0.094 to 0.397)	0.444 (0.366 to 0.521)	0.285 (0.156 to 0.414)	0.592 (0.51 to 0.673)	0.742 (0.689 to 0.795)
Marshall Islands	1.787 (1.662 to 1.911)	1.444 (1.283 to 1.606)	2.52 (2.433 to 2.607)	0.504 (0.28 to 0.729)	1.17 (1.022 to 1.318)	0.34 (0.105 to 0.575)	1.308 (1.198 to 1.419)	1.213 (1.059 to 1.368)
Micronesia (Federated States of)	1.261 (1.213 to 1.309)	0.952 (0.884 to 1.02)	1.845 (1.74 to 1.95)	0.21 (0.122 to 0.298)	0.744 (0.676 to 0.813)	0.106 (0.024 to 0.188)	0.904 (0.783 to 1.024)	0.781 (0.668 to 0.895)
Nauru	0.833 (0.699 to 0.966)	0.253 (0.13 to 0.375)	0.407 (0.214 to 0.601)	1.866 (1.499 to 2.235)	1.481 (1.166 to 1.797)	1.411 (0.992 to 1.831)	0.757 (0.645 to 0.869)	0.767 (0.636 to 0.898)
Niue	1.629 (1.549 to 1.708)	1.353 (1.23 to 1.476)	2.566 (2.366 to 2.768)	-0.669 (-0.854 to -0.483)	0.357 (0.25 to 0.464)	-0.944 (-1.161 to -0.726)	0.994 (0.862 to 1.125)	0.996 (0.893 to 1.099)
Northern Mariana Islands	-0.238 (-0.49 to 0.014)	-0.675 (-0.9 to -0.45)	-0.537 (-0.926 to -0.147)	0.729 (0.115 to 1.347)	0.311 (-0.074 to 0.698)	0.147 (-0.318 to 0.614)	0.019 (-0.387 to 0.426)	-0.249 (-0.579 to 0.082)
Palau	1.066 (0.973 to 1.16)	0.715 (0.481 to 0.95)	1.733 (1.45 to 2.016)	-0.589 (-0.813 to -0.364)	-0.025 (-0.122 to 0.071)	-1.013 (-1.193 to -0.832)	0.537 (0.332 to 0.742)	0.582 (0.394 to 0.769)
Papua New Guinea	0.151 (0.084 to 0.218)	-0.402 (-0.527 to -0.276)	-0.055 (-0.228 to 0.119)	-0.581 (-0.783 to -0.378)	-0.414 (-0.528 to -0.299)	1.581 (1.26 to 1.903)	0.074 (-0.008 to 0.156)	-0.052 (-0.159 to 0.054)
Samoa	1.142 (1.086 to 1.198)	0.749 (0.689 to 0.808)	2.039 (1.89 to 2.187)	0.111 (-0.423 to 0.649)	0.115 (0.016 to 0.214)	-0.196 (-0.297 to -0.096)	1.07 (0.999 to 1.142)	0.61 (0.546 to 0.674)
Solomon Islands	1.344 (1.02 to 1.67)	0.557 (0.296 to 0.819)	2.322 (2.064 to 2.58)	0.691 (0.227 to 1.157)	0.357 (0.043 to 0.673)	0.89 (0.5 to 1.282)	-0.195 (-0.544 to 0.156)	0.624 (0.263 to 0.987)
tokelau	0.828 (0.765 to 0.89)	0.678 (0.633 to 0.723)	2.32 (2.275 to 2.364)	-2.091 (-2.217 to -1.964)	-0.219 (-0.316 to -0.121)	-2.162 (-2.328 to -1.996)	0.009 (-0.077 to 0.095)	-0.06 (-0.128 to 0.009)
tonga	1.021 (0.79 to 1.252)	0.775 (0.55 to 1.001)	1.867 (1.61 to 2.125)	-0.642 (-0.943 to -0.341)	0.141 (-0.136 to 0.419)	-0.672 (-1.002 to -0.34)	0.545 (0.252 to 0.839)	0.42 (0.138 to 0.704)
Tuvalu	0.877 (0.797 to 0.956)	0.675 (0.577 to 0.772)	2.003 (1.864 to 2.141)	-1.098 (-1.231 to -0.964)	-0.133 (-0.217 to -0.048)	-0.982 (-1.085 to -0.88)	0.265 (0.21 to 0.32)	0.085 (0.027 to 0.143)
Vanuatu	1.135 (0.976 to 1.294)	0.369 (0.189 to 0.55)	1.896 (1.664 to 2.129)	-0.977 (-1.293 to -0.659)	2.138 (1.981 to 2.295)	0.841 (0.664 to 1.018)	0.475 (0.289 to 0.661)	0.782 (0.598 to 0.967)
Southeast Asia	1.572 (1.392 to 1.753)	2.836 (2.712 to 2.959)	3.457 (3.216 to 3.699)	-0.621 (-0.676 to -0.565)	-1.218 (-1.285 to -1.15)	-5.146 (-5.309 to -4.984)	-0.035 (-0.119 to 0.049)	-0.161 (-0.246 to -0.076)
Cambodia	0.876 (0.82 to 0.933)	1.228 (1.176 to 1.281)	3.022 (2.905 to 3.14)	-0.183 (-0.282 to -0.083)	0.132 (0.057 to 0.208)	0.352 (0.227 to 0.477)	-0.21 (-0.303 to -0.117)	0.351 (0.293 to 0.409)
Indonesia	1.838 (1.749 to 1.927)	2.035 (1.855 to 2.216)	3.247 (3.106 to 3.388)	0.132 (0.048 to 0.216)	-0.782 (-0.884 to -0.681)	-4.638 (-4.797 to -4.478)	1.291 (1.198 to 1.385)	-0.437 (-0.547 to -0.327)
Lao People's Democratic Republic	0.404 (0.337 to 0.471)	2.345 (2.238 to 2.452)	2.56 (2.461 to 2.66)	-1.247 (-1.347 to -1.146)	-3.241 (-3.33 to -3.152)	-10.62 (-11.106 to -10.133)	-0.55 (-0.632 to -0.467)	-2.402 (-2.475 to -2.329)
Malaysia	0.259 (-0.29 to 0.81)	-1.637 (-1.948 to -1.325)	1.454 (0.836 to 2.075)	-2.217 (-3.042 to -1.385)	-3.992 (-4.302 to -3.682)	-8.791 (-9.254 to -8.325)	-0.753 (-1.196 to -0.307)	-1.449 (-1.882 to -1.015)
Maldives	-1.935 (-2.162 to -1.706)	1.537 (1.322 to 1.752)	-0.663 (-0.933 to -0.393)	-2.078 (-2.266 to -1.89)	-3.186 (-3.427 to -2.945)	-4.594 (-4.885 to -4.303)	-2.824 (-3.042 to -2.605)	-2.666 (-2.883 to -2.448)
Mauritius	2.339 (1.145 to 3.546)	2.027 (0.852 to 3.216)	3.849 (2.632 to 5.081)	-0.28 (-1.426 to 0.879)	0.986 (-0.17 to 2.155)	-0.312 (-1.36 to 0.748)	2.359 (1.14 to 3.593)	1.806 (0.644 to 2.982)
Myanmar	0.517 (0.473 to 0.561)	5.08 (4.854 to 5.306)	3.736 (3.618 to 3.854)	-1.745 (-1.881 to -1.61)	-1.148 (-1.205 to -1.09)	-8.701 (-8.98 to -8.421)	-0.934 (-1.012 to -0.857)	-0.949 (-1.021 to -0.876)
Philippines	2.462 (2.196 to 2.729)	2.935 (2.574 to 3.297)	2.954 (2.652 to 3.258)	0.973 (0.65 to 1.296)	0.376 (0.018 to 0.735)	-2.864 (-3.239 to -2.487)	-0.071 (-0.276 to 0.134)	1.587 (1.308 to 1.867)
Seychelles	1.406 (0.579 to 2.24)	1.943 (1.179 to 2.713)	2.199 (1.376 to 3.03)	-0.202 (-0.669 to 0.268)	-0.143 (-0.629 to 0.345)	-1.477 (-1.994 to -0.957)	1.808 (1.363 to 2.254)	0.372 (-0.148 to 0.894)
Sri Lanka	1.173 (0.627 to 1.722)	1.173 (0.388 to 1.963)	3.088 (2.414 to 3.766)	-0.571 (-1.06 to -0.079)	0.461 (-0.072 to 0.996)	-6.405 (-6.872 to -5.935)	-0.694 (-1.482 to 0.1)	-0.124 (-0.674 to 0.43)
Thailand	0.804 (0.532 to 1.076)	0.976 (0.674 to 1.28)	3.445 (3.194 to 3.696)	-1.212 (-1.522 to -0.901)	-4.426 (-4.695 to -4.156)	-5.578 (-5.978 to -5.176)	-0.932 (-1.238 to -0.625)	-0.247 (-0.683 to 0.191)
Timor-Leste	0.732 (0.552 to 0.912)	1.457 (1.119 to 1.796)	1.172 (1.048 to 1.296)	0.295 (0.051 to 0.54)	0.574 (0.356 to 0.793)	-0.676 (-0.958 to -0.393)	0.453 (0.15 to 0.757)	0.21 (-0.059 to 0.48)
Viet Nam	1.308 (1.261 to 1.355)	3.973 (3.833 to 4.113)	4.053 (3.964 to 4.141)	-0.37 (-0.41 to -0.331)	-1.276 (-1.333 to -1.218)	-6.385 (-6.638 to -6.13)	0.259 (0.185 to 0.333)	0.392 (0.336 to 0.448)
Central Sub-Saharan Africa	-0.215 (-0.263 to -0.167)	0.006 (-0.095 to 0.107)	-0.615 (-0.82 to -0.408)	0.99 (0.893 to 1.087)	1.001 (0.873 to 1.13)	-0.503 (-0.651 to -0.356)	0.233 (0.085 to 0.381)	-0.038 (-0.149 to 0.073)
Angola	0.609 (0.343 to 0.875)	1.366 (1.125 to 1.608)	2.85 (2.498 to 3.203)	-2.969 (-3.211 to -2.726)	-1.772 (-1.99 to -1.553)	-7.567 (-7.95 to -7.183)	-1.703 (-1.864 to -1.542)	-1.822 (-1.973 to -1.671)
Central African Republic	0.066 (-0.064 to 0.197)	0.858 (0.763 to 0.953)	0.477 (0.346 to 0.608)	-0.02 (-0.277 to 0.237)	0.361 (0.196 to 0.527)	0.08 (-0.055 to 0.215)	-0.009 (-0.181 to 0.164)	0.256 (0.127 to 0.385)
Congo	-0.027 (-0.265 to 0.211)	0.874 (0.676 to 1.073)	0.699 (0.366 to 1.032)	0.216 (-0.011 to 0.443)	-0.521 (-0.705 to -0.336)	-0.288 (-0.529 to -0.046)	-0.032 (-0.246 to 0.183)	-0.114 (-0.303 to 0.075)
Democratic Republic of the Congo	-0.534 (-0.643 to -0.426)	-1.367 (-1.539 to -1.195)	-1.73 (-2.102 to -1.357)	2.635 (2.3 to 2.972)	2.074 (1.896 to 2.251)	0.206 (0.15 to 0.262)	1.496 (1.325 to 1.667)	0.436 (0.25 to 0.622)
Equa torial Guinea	1.693 (1.532 to 1.854)	2.482 (2.189 to 2.775)	6.016 (5.605 to 6.429)	-4.067 (-4.548 to -3.584)	-3.665 (-4.066 to -3.263)	-3.281 (-3.691 to -2.869)	-1.862 (-2.094 to -1.63)	-0.592 (-0.867 to -0.316)
Gabon	0.84 (0.622 to 1.058)	-0.152 (-0.242 to -0.062)	2.156 (1.894 to 2.419)	-0.234 (-0.456 to -0.011)	4.319 (4.012 to 4.627)	-0.777 (-1.034 to -0.518)	0.341 (0.106 to 0.577)	0.322 (0.227 to 0.418)
Eastern Sub-Saharan Africa	-0.122 (-0.211 to -0.032)	0.003 (-0.05 to 0.056)	1.015 (0.938 to 1.093)	-1.212 (-1.323 to -1.101)	-0.855 (-0.95 to -0.76)	-1.847 (-1.96 to -1.733)	-1.168 (-1.279 to -1.057)	-0.947 (-1.05 to -0.845)
Burundi	-0.67 (-0.946 to -0.394)	-1.448 (-1.581 to -1.315)	-0.394 (-0.6 to -0.188)	4.418 (4.146 to 4.691)	-0.9 (-1.039 to -0.76)	-1.192 (-1.346 to -1.039)	0.503 (0.299 to 0.708)	-0.371 (-0.524 to -0.217)
Comoros	-0.161 (-0.302 to -0.02)	-0.485 (-0.676 to -0.294)	0.118 (-0.073 to 0.309)	0.54 (0.37 to 0.71)	2.3 (2.037 to 2.562)	-0.164 (-0.273 to -0.055)	0.711 (0.618 to 0.804)	0.131 (0.02 to 0.242)
Djibouti	1.445 (1.313 to 1.577)	1.531 (1.319 to 1.743)	3.695 (3.503 to 3.887)	-1.182 (-1.32 to -1.043)	0.599 (0.529 to 0.67)	-3.495 (-3.856 to -3.132)	0.59 (0.525 to 0.655)	0.605 (0.528 to 0.682)
Eritrea	0.515 (0.403 to 0.627)	0.613 (0.508 to 0.718)	1.66 (1.496 to 1.824)	-0.61 (-0.823 to -0.396)	-0.065 (-0.142 to 0.013)	-0.54 (-0.621 to -0.458)	0.223 (0.047 to 0.399)	0.011 (-0.17 to 0.192)
Ethiopia	-1.533 (-1.607 to -1.459)	-1.074 (-1.257 to -0.89)	0.178 (0.013 to 0.344)	-4.322 (-4.501 to -4.143)	-1.924 (-2.084 to -1.763)	-3.329 (-3.494 to -3.163)	-2.555 (-2.699 to -2.412)	-2.386 (-2.54 to -2.232)
Kenya	1.29 (1.137 to 1.443)	1.138 (0.967 to 1.31)	2.615 (2.49 to 2.741)	-0.233 (-0.416 to -0.05)	0.387 (0.231 to 0.543)	-2.027 (-2.285 to -1.767)	1.633 (1.483 to 1.783)	0.929 (0.736 to 1.124)
Madagascar	-0.075 (-0.4 to 0.251)	-1.639 (-1.825 to -1.453)	-0.074 (-0.407 to 0.26)	0.119 (-0.135 to 0.375)	0.5 (0.341 to 0.658)	0.611 (0.21 to 1.014)	-0.145 (-0.496 to 0.206)	0.169 (-0.082 to 0.42)
Malawi	0.658 (0.541 to 0.775)	2.922 (2.801 to 3.044)	2.224 (2.041 to 2.407)	-1.557 (-2.024 to -1.088)	-0.488 (-0.682 to -0.294)	-0.091 (-0.296 to 0.115)	0.588 (0.501 to 0.675)	0.263 (0.166 to 0.36)
Mozambique	1.487 (1.358 to 1.617)	2.611 (2.476 to 2.746)	3.541 (3.307 to 3.775)	-1.616 (-1.78 to -1.452)	0.478 (0.286 to 0.67)	-0.763 (-0.884 to -0.642)	-0.516 (-0.679 to -0.353)	0.104 (-0.002 to 0.21)
Rwanda	-0.84 (-0.959 to -0.721)	0.821 (0.656 to 0.986)	0.424 (0.247 to 0.6)	-0.913 (-1.488 to -0.335)	-0.669 (-1.369 to 0.035)	-4.684 (-4.98 to -4.387)	-1.319 (-1.429 to -1.209)	-2.229 (-2.386 to -2.072)
Somalia	0.01 (-0.052 to 0.071)	-0.903 (-0.957 to -0.849)	0.005 (-0.048 to 0.06)	0.772 (0.662 to 0.883)	0.594 (0.514 to 0.674)	0.047 (-0.054 to 0.149)	0.954 (0.812 to 1.096)	0.27 (0.186 to 0.355)
South Sudan	0.762 (0.635 to 0.889)	0.747 (0.655 to 0.84)	1.444 (1.349 to 1.539)	0.294 (0.127 to 0.461)	1.692 (1.557 to 1.826)	-0.4 (-0.578 to -0.222)	0.86 (0.749 to 0.972)	0.842 (0.731 to 0.953)
Uganda	0.568 (0.398 to 0.738)	1.395 (1.302 to 1.488)	1.537 (1.336 to 1.738)	0.485 (0.391 to 0.579)	2.32 (2.113 to 2.526)	-1.145 (-1.306 to -0.985)	-0.566 (-0.678 to -0.454)	-0.265 (-0.407 to -0.123)
United Republic of Tanzania	0.114 (-0.019 to 0.247)	-0.312 (-0.411 to -0.212)	0.678 (0.501 to 0.855)	-0.726 (-0.845 to -0.607)	-2.121 (-2.242 to -2.001)	-2.223 (-2.507 to -1.939)	1.122 (1.013 to 1.23)	-0.788 (-0.899 to -0.677)
Zambia	-0.063 (-0.307 to 0.181)	0.27 (0.03 to 0.511)	0.276 (-0.102 to 0.655)	0.368 (0.144 to 0.591)	-0.077 (-0.324 to 0.17)	0.298 (0.09 to 0.507)	1.293 (1.054 to 1.534)	0.112 (-0.108 to 0.332)
Southern Sub-Saharan Africa	2.504 (2.021 to 2.99)	2.241 (1.752 to 2.733)	2.885 (2.341 to 3.431)	2.171 (1.776 to 2.569)	1.832 (1.352 to 2.314)	0.694 (0.382 to 1.006)	1.635 (1.212 to 2.06)	2.049 (1.572 to 2.528)
Botswana	0.346 (-0.656 to 1.359)	0.116 (-0.858 to 1.099)	1.166 (0.077 to 2.266)	-0.174 (-1.229 to 0.893)	-0.102 (-1.054 to 0.86)	-2.985 (-3.592 to -2.375)	0.007 (-0.999 to 1.024)	-0.345 (-1.304 to 0.622)
Eswatini	1.449 (1.197 to 1.702)	0.731 (0.458 to 1.004)	1.433 (1.085 to 1.782)	1.878 (1.571 to 2.186)	0.713 (0.375 to 1.053)	2.067 (1.714 to 2.421)	-0.53 (-0.807 to -0.253)	1.183 (0.917 to 1.449)
Lesotho	3.149 (2.78 to 3.519)	2.899 (2.543 to 3.256)	4.392 (3.986 to 4.799)	0.194 (-0.126 to 0.516)	2.568 (2.208 to 2.928)	2.812 (2.382 to 3.243)	1.585 (1.263 to 1.908)	2.903 (2.571 to 3.237)
Namibia	0.727 (0.518 to 0.937)	0.273 (0.032 to 0.514)	0.766 (0.513 to 1.019)	0.285 (0.13 to 0.44)	0.52 (0.246 to 0.794)	-4.029 (-4.267 to -3.791)	-2.567 (-2.806 to -2.328)	-0.962 (-1.13 to -0.794)
South Africa	2.535 (1.917 to 3.157)	2.232 (1.702 to 2.765)	2.801 (2.231 to 3.374)	2.428 (1.861 to 2.998)	1.96 (1.451 to 2.471)	1.213 (1.034 to 1.392)	2.419 (1.905 to 2.937)	2.257 (1.696 to 2.822)
Zimbabwe	2.163 (1.491 to 2.839)	2.541 (1.888 to 3.199)	2.347 (1.739 to 2.959)	1.296 (0.898 to 1.694)	1.833 (1.121 to 2.55)	1.852 (1.177 to 2.532)	1.967 (1.524 to 2.412)	1.915 (1.204 to 2.63)
Western Sub-Saharan Africa	1.096 (1.04 to 1.154)	1.398 (1.352 to 1.443)	3.859 (3.667 to 4.052)	-2.064 (-2.164 to -1.965)	0.344 (0.279 to 0.409)	-0.4 (-0.467 to -0.333)	-0.175 (-0.252 to -0.098)	0.553 (0.467 to 0.638)
Benin	1.373 (1.257 to 1.489)	0.422 (0.301 to 0.544)	3.838 (3.668 to 4.008)	-0.793 (-0.953 to -0.633)	0.497 (0.33 to 0.664)	-1.538 (-1.626 to -1.45)	-1.052 (-1.21 to -0.893)	0.609 (0.49 to 0.728)
Burkina Faso	0.458 (0.216 to 0.701)	1.083 (0.88 to 1.286)	3.154 (2.957 to 3.351)	-2.534 (-2.809 to -2.257)	-0.128 (-0.255 to -0.002)	-0.249 (-0.422 to -0.076)	-0.757 (-0.892 to -0.622)	-0.071 (-0.271 to 0.129)
Cabo Verde	4.181 (3.492 to 4.875)	4.476 (3.75 to 5.208)	6.216 (5.588 to 6.848)	3.138 (2.301 to 3.983)	3.106 (2.455 to 3.76)	-3.622 (-3.984 to -3.259)	3.652 (2.859 to 4.45)	3.53 (2.792 to 4.272)
Cameroon	1.13 (1.021 to 1.238)	0.313 (0.224 to 0.403)	2.95 (2.804 to 3.095)	-1.658 (-1.895 to -1.421)	2.444 (2.284 to 2.603)	-2.604 (-2.807 to -2.402)	-0.322 (-0.46 to -0.183)	0.814 (0.701 to 0.927)
Chad	1.88 (1.773 to 1.987)	1.207 (1.072 to 1.343)	4.051 (3.831 to 4.271)	-0.589 (-0.798 to -0.379)	1.54 (1.354 to 1.726)	1.366 (1.194 to 1.539)	1.436 (1.271 to 1.601)	1.486 (1.321 to 1.651)
Gambia	1.787 (1.448 to 2.127)	0.9 (0.398 to 1.403)	3.175 (2.948 to 3.404)	-1.416 (-1.57 to -1.261)	1.651 (1.422 to 1.881)	0.487 (0.177 to 0.798)	1.773 (1.529 to 2.016)	1.355 (1.094 to 1.617)
Ghana	2.656 (2.553 to 2.76)	2.94 (2.794 to 3.087)	6.892 (6.683 to 7.101)	-8.343 (-8.601 to -8.085)	-3.787 (-3.997 to -3.576)	-2.341 (-2.618 to -2.064)	0.512 (0.354 to 0.67)	1.482 (1.337 to 1.627)
Guinea	1.345 (1.223 to 1.468)	3.365 (3.236 to 3.493)	3.031 (2.898 to 3.165)	0.718 (0.605 to 0.831)	2.926 (2.795 to 3.058)	3.586 (3.376 to 3.796)	0.39 (0.27 to 0.509)	1.539 (1.393 to 1.685)
Guinea-Bissau	0.958 (0.856 to 1.06)	1.159 (1.049 to 1.268)	2.141 (2.046 to 2.237)	-1.537 (-1.649 to -1.426)	0.703 (0.546 to 0.861)	0.468 (0.386 to 0.551)	1.535 (1.371 to 1.699)	0.658 (0.544 to 0.772)
Liberia	0.946 (0.667 to 1.225)	0.49 (0.037 to 0.947)	1.426 (1.004 to 1.85)	1.956 (1.769 to 2.144)	1.658 (1.447 to 1.87)	1.861 (1.34 to 2.385)	2.308 (2.18 to 2.436)	1.565 (1.369 to 1.76)
Mali	1.286 (1.152 to 1.42)	1.81 (1.716 to 1.905)	4.134 (3.858 to 4.411)	-2.343 (-2.542 to -2.145)	0.216 (0.039 to 0.393)	-1.026 (-1.272 to -0.78)	-1.738 (-1.831 to -1.645)	0.149 (-0.001 to 0.299)
Mauritania	0.945 (0.853 to 1.038)	0.742 (0.626 to 0.859)	3.281 (3.075 to 3.487)	-1.281 (-1.541 to -1.021)	0.66 (0.562 to 0.758)	-1.486 (-1.81 to -1.161)	0.778 (0.689 to 0.867)	0.366 (0.196 to 0.536)
Niger	1.118 (0.925 to 1.311)	0.902 (0.585 to 1.22)	3.18 (2.985 to 3.374)	-1.512 (-1.674 to -1.349)	0.297 (0.129 to 0.466)	-1.921 (-2.054 to -1.787)	0.301 (0.198 to 0.403)	0.621 (0.489 to 0.754)
Nigeria	0.702 (0.593 to 0.81)	1.328 (1.232 to 1.423)	3.734 (3.507 to 3.962)	-3.015 (-3.374 to -2.656)	0.053 (-0.028 to 0.134)	-3.391 (-3.689 to -3.092)	-0.468 (-0.6 to -0.337)	0.223 (0.12 to 0.327)
Sao tome and Principe	1.357 (1.106 to 1.608)	1.899 (1.689 to 2.109)	3.15 (2.89 to 3.411)	-1.059 (-1.369 to -0.748)	-3.286 (-3.513 to -3.059)	-1.694 (-1.917 to -1.471)	1.232 (1.076 to 1.388)	0.533 (0.288 to 0.778)
Senegal	1.449 (1.114 to 1.786)	1.346 (1.127 to 1.566)	2.601 (2.398 to 2.805)	-3.327 (-3.616 to -3.037)	0.961 (0.831 to 1.09)	-3.018 (-3.339 to -2.696)	-0.365 (-0.636 to -0.093)	0.638 (0.577 to 0.699)
Sierra Leone	1.274 (1.186 to 1.362)	2.409 (2.321 to 2.497)	2.833 (2.621 to 3.045)	-0.386 (-0.496 to -0.276)	0.94 (0.806 to 1.074)	-0.492 (-0.713 to -0.27)	0.795 (0.657 to 0.932)	0.815 (0.685 to 0.945)
togo	1.671 (1.454 to 1.888)	1.479 (1.328 to 1.63)	3.849 (3.731 to 3.968)	-0.851 (-0.984 to -0.719)	1.256 (1.095 to 1.419)	1.718 (1.527 to 1.909)	-0.119 (-0.269 to 0.031)	1.281 (1.057 to 1.506)
Coted'Ivoire	1.051 (0.795 to 1.308)	0.579 (0.361 to 0.797)	2.681 (2.48 to 2.882)	-1.467 (-1.719 to -1.214)	1.601 (1.397 to 1.804)	0.454 (0.119 to 0.79)	0.306 (0.112 to 0.501)	0.865 (0.592 to 1.138)

## Sheet: S6.PAFofASDR_in2021
Table S6. Population attributable fraction (PAF) of age-standardized disability adjusted years rate (ASDR) burden of type 2 diabetes mellitus (T2DM) attributable to each dietary risk factors in 2021
Dietary risk factors	Locations	Both		Male		Female
		PAF (%)	95% CI	PAF (%)	95% CI	PAF (%)	95% CI
Diet high in processed meat	Global	0.0807	1.96% to 13.45%	0.0788	1.91% to 13.13%	0.0826	2.01% to 13.78%
	High SDI	0.1787	4.39% to 28.83%	0.1769	4.37% to 28.51%	0.1813	4.43% to 29.21%
	High-middle SDI	0.1019	2.43% to 16.73%	0.0936	2.22% to 15.40%	0.1097	2.64% to 18.06%
	Middle SDI	0.0441	1.05% to 7.55%	0.0406	0.96% to 6.94%	0.0474	1.14% to 8.15%
	Low-middle SDI	0.0528	1.25% to 8.91%	0.0493	1.14% to 8.32%	0.0563	1.34% to 9.48%
	Low SDI	0.0668	1.59% to 11.30%	0.0632	1.49% to 10.81%	0.0707	1.70% to 11.72%
	High-income Asia Pacific	0.1636	3.98% to 26.51%	0.162	3.96% to 26.48%	0.1653	3.98% to 26.65%
	High-income North America	0.2165	5.38% to 34.66%	0.2164	5.41% to 34.67%	0.2165	5.32% to 34.65%
	Western Europe	0.2037	4.98% to 32.59%	0.2023	4.95% to 32.38%	0.2052	5.00% to 32.77%
	Australasia	0.1981	4.78% to 31.80%	0.1953	4.73% to 31.52%	0.2013	4.83% to 32.28%
	Andean Latin America	0.0324	0.71% to 5.58%	0.0319	0.68% to 5.49%	0.0328	0.75% to 5.63%
	Tropical Latin America	0.0809	1.87% to 13.82%	0.0744	1.74% to 12.67%	0.087	2.02% to 15.07%
	Central Latin America	0.0659	1.60% to 11.40%	0.0615	1.49% to 10.80%	0.0699	1.70% to 12.11%
	Southern Latin America	0.1737	4.25% to 28.27%	0.1676	4.08% to 27.31%	0.1797	4.39% to 29.27%
	Caribbean	0.0498	1.16% to 8.51%	0.0466	1.04% to 8.16%	0.0523	1.25% to 8.89%
	Central Europe	0.1627	3.98% to 26.55%	0.1568	3.87% to 25.61%	0.1682	4.08% to 27.17%
	Eastern Europe	0.1957	4.78% to 31.39%	0.1915	4.61% to 31.04%	0.1983	4.87% to 31.78%
	Central Asia	0.1584	3.77% to 25.80%	0.1496	3.60% to 24.72%	0.165	3.94% to 26.78%
	North Africa and Middle East	0.0396	0.90% to 6.80%	0.0368	0.85% to 6.31%	0.0423	0.96% to 7.31%
	South Asia	0.0399	0.95% to 6.82%	0.0369	0.86% to 6.36%	0.0431	1.03% to 7.23%
	Southeast Asia	0.0251	0.57% to 4.34%	0.0238	0.53% to 4.15%	0.0263	0.61% to 4.56%
	East Asia	0.0509	1.23% to 8.83%	0.0464	1.09% to 8.01%	0.0559	1.36% to 9.72%
	Oceania	0.0277	0.63% to 4.78%	0.0255	0.56% to 4.47%	0.0303	0.71% to 5.19%
	Western Sub-Saharan Africa	0.1173	2.87% to 19.26%	0.1088	2.67% to 17.96%	0.1263	3.07% to 20.72%
	Eastern Sub-Saharan Africa	0.0639	1.51% to 10.70%	0.0611	1.43% to 10.42%	0.0673	1.62% to 11.40%
	Central Sub-Saharan Africa	0.0622	1.47% to 10.82%	0.0596	1.41% to 10.63%	0.065	1.52% to 11.35%
	Southern Sub-Saharan Africa	0.0612	1.40% to 10.49%	0.0556	1.31% to 9.36%	0.065	1.48% to 11.36%
Diet high in red meat	Global	0.0504	-0.74% to 11.27%	0.0514	-0.75% to 11.44%	0.0493	-0.73% to 11.02%
	High SDI	0.0889	-1.36% to 19.47%	0.0899	-1.41% to 19.48%	0.0876	-1.35% to 19.32%
	High-middle SDI	0.0776	-1.15% to 17.01%	0.0785	-1.16% to 17.10%	0.0765	-1.15% to 16.94%
	Middle SDI	0.0499	-0.72% to 11.10%	0.0502	-0.72% to 11.24%	0.0496	-0.71% to 11.02%
	Low-middle SDI	0.0191	-0.27% to 4.40%	0.0187	-0.26% to 4.30%	0.0194	-0.28% to 4.43%
	Low SDI	0.0145	-0.20% to 3.43%	0.0142	-0.20% to 3.39%	0.0149	-0.21% to 3.48%
	High-income Asia Pacific	0.0602	-0.89% to 13.35%	0.0627	-0.94% to 13.78%	0.0566	-0.82% to 12.90%
	High-income North America	0.1001	-1.61% to 21.98%	0.1016	-1.69% to 22.18%	0.0981	-1.55% to 21.78%
	Western Europe	0.0993	-1.57% to 21.65%	0.0998	-1.57% to 21.83%	0.0984	-1.57% to 21.39%
	Australasia	0.1259	-2.46% to 26.69%	0.126	-2.44% to 26.54%	0.1255	-2.47% to 26.88%
	Andean Latin America	0.0466	-0.66% to 10.75%	0.0474	-0.66% to 11.04%	0.0459	-0.66% to 10.42%
	Tropical Latin America	0.1083	-1.85% to 23.20%	0.1083	-1.82% to 23.24%	0.1083	-1.87% to 23.12%
	Central Latin America	0.062	-0.88% to 13.89%	0.0632	-0.91% to 14.20%	0.0608	-0.85% to 13.77%
	Southern Latin America	0.1187	-2.14% to 25.52%	0.119	-2.16% to 25.45%	0.1183	-2.11% to 25.49%
	Caribbean	0.0298	-0.39% to 6.99%	0.0316	-0.42% to 7.53%	0.0283	-0.37% to 6.62%
	Central Europe	0.0853	-1.31% to 18.91%	0.0866	-1.34% to 18.89%	0.0836	-1.27% to 18.47%
	Eastern Europe	0.07	-1.02% to 15.27%	0.071	-1.05% to 15.67%	0.0692	-1.01% to 15.20%
	Central Asia	0.0772	-1.17% to 17.27%	0.0774	-1.17% to 17.22%	0.077	-1.17% to 16.94%
	North Africa and Middle East	0.025	-0.35% to 5.94%	0.0252	-0.34% to 6.04%	0.0247	-0.35% to 5.83%
	South Asia	0.0058	-0.08% to 1.39%	0.0058	-0.08% to 1.39%	0.0058	-0.08% to 1.38%
	Southeast Asia	0.0248	-0.36% to 5.73%	0.0244	-0.36% to 5.62%	0.0251	-0.36% to 5.93%
	East Asia	0.09	-1.36% to 19.58%	0.0903	-1.35% to 19.53%	0.0894	-1.36% to 19.62%
	Oceania	0.0401	-0.58% to 9.19%	0.0389	-0.58% to 9.06%	0.0415	-0.58% to 9.47%
	Western Sub-Saharan Africa	0.0184	-0.25% to 4.27%	0.0184	-0.25% to 4.30%	0.0183	-0.25% to 4.36%
	Eastern Sub-Saharan Africa	0.0159	-0.22% to 3.78%	0.0158	-0.21% to 3.73%	0.016	-0.22% to 3.84%
	Central Sub-Saharan Africa	0.0153	-0.24% to 3.62%	0.0162	-0.25% to 3.86%	0.0143	-0.22% to 3.39%
	Southern Sub-Saharan Africa	0.0561	-0.80% to 12.87%	0.0574	-0.91% to 12.96%	0.0553	-0.74% to 12.81%
Diet high in sugar-sweetened beverages	Global	0.0401	2.12% to 5.81%	0.0385	2.03% to 5.57%	0.0417	2.19% to 6.06%
	High SDI	0.0839	4.47% to 11.97%	0.0811	4.32% to 11.54%	0.0872	4.53% to 12.64%
	High-middle SDI	0.0447	2.28% to 6.44%	0.0415	2.14% to 6.09%	0.0478	2.48% to 6.85%
	Middle SDI	0.0386	2.04% to 5.54%	0.0358	1.89% to 5.21%	0.0412	2.20% to 5.98%
	Low-middle SDI	0.0211	1.09% to 3.09%	0.0196	1.00% to 2.87%	0.0227	1.17% to 3.28%
	Low SDI	0.0109	0.56% to 1.62%	0.0102	0.53% to 1.52%	0.0116	0.60% to 1.70%
	High-income Asia Pacific	0.0516	2.74% to 7.47%	0.0517	2.76% to 7.50%	0.051	2.65% to 7.60%
	High-income North America	0.1073	5.73% to 15.40%	0.1037	5.52% to 15.01%	0.1117	5.99% to 16.28%
	Western Europe	0.0806	4.20% to 11.67%	0.0753	3.89% to 10.90%	0.0867	4.47% to 12.55%
	Australasia	0.0817	4.26% to 11.89%	0.076	3.99% to 11.15%	0.089	4.63% to 13.21%
	Andean Latin America	0.0579	3.00% to 8.46%	0.0599	2.98% to 8.74%	0.056	2.93% to 8.36%
	Tropical Latin America	0.0599	3.06% to 8.76%	0.0556	2.90% to 8.19%	0.0639	3.15% to 9.58%
	Central Latin America	0.0717	3.76% to 10.59%	0.0684	3.59% to 10.43%	0.0748	3.97% to 11.11%
	Southern Latin America	0.1153	6.01% to 16.42%	0.1091	5.75% to 15.95%	0.1216	6.35% to 17.20%
	Caribbean	0.0386	2.08% to 5.56%	0.0455	2.37% to 6.68%	0.0331	1.76% to 4.90%
	Central Europe	0.0792	4.15% to 11.38%	0.075	3.92% to 10.91%	0.0832	4.36% to 12.01%
	Eastern Europe	0.0324	1.63% to 4.79%	0.0298	1.47% to 4.48%	0.0342	1.78% to 5.16%
	Central Asia	0.0377	1.97% to 5.51%	0.034	1.74% to 5.17%	0.0406	2.13% to 6.06%
	North Africa and Middle East	0.0383	1.97% to 5.59%	0.0368	1.86% to 5.37%	0.0397	2.01% to 5.83%
	South Asia	0.0222	1.12% to 3.24%	0.0209	1.06% to 3.06%	0.0235	1.21% to 3.42%
	Southeast Asia	0.023	1.19% to 3.39%	0.0213	1.07% to 3.18%	0.0245	1.27% to 3.55%
	East Asia	0.0233	1.20% to 3.46%	0.0217	1.06% to 3.24%	0.0251	1.28% to 3.73%
	Oceania	0.0193	0.98% to 2.97%	0.0167	0.81% to 2.60%	0.0226	1.11% to 3.52%
	Western Sub-Saharan Africa	0.0116	0.57% to 1.70%	0.011	0.52% to 1.63%	0.0122	0.59% to 1.89%
	Eastern Sub-Saharan Africa	0.0144	0.78% to 2.17%	0.0132	0.69% to 2.03%	0.0158	0.83% to 2.37%
	Central Sub-Saharan Africa	0.0122	0.64% to 1.86%	0.0112	0.54% to 1.71%	0.0134	0.68% to 2.11%
	Southern Sub-Saharan Africa	0.0429	2.17% to 6.35%	0.0392	2.11% to 5.79%	0.0454	2.29% to 6.96%
Diet low in fiber	Global	0.0103	0.59% to 1.47%	0.01	0.57% to 1.43%	0.0106	0.61% to 1.52%
	High SDI	0.0102	0.58% to 1.47%	0.0098	0.56% to 1.41%	0.0108	0.61% to 1.54%
	High-middle SDI	0.008	0.45% to 1.17%	0.0077	0.43% to 1.14%	0.0083	0.46% to 1.19%
	Middle SDI	0.0102	0.58% to 1.44%	0.0099	0.57% to 1.41%	0.0104	0.59% to 1.48%
	Low-middle SDI	0.013	0.74% to 1.84%	0.0127	0.73% to 1.78%	0.0134	0.76% to 1.89%
	Low SDI	0.0084	0.47% to 1.19%	0.008	0.45% to 1.14%	0.0088	0.50% to 1.26%
	High-income Asia Pacific	0.0146	0.83% to 2.08%	0.0139	0.80% to 1.97%	0.0154	0.88% to 2.20%
	High-income North America	0.0095	0.54% to 1.36%	0.0089	0.49% to 1.32%	0.0102	0.58% to 1.48%
	Western Europe	0.0108	0.62% to 1.56%	0.0107	0.60% to 1.53%	0.0109	0.62% to 1.56%
	Australasia	0.0118	0.67% to 1.74%	0.0113	0.62% to 1.62%	0.0124	0.70% to 1.82%
	Andean Latin America	0.013	0.72% to 1.84%	0.0129	0.71% to 1.82%	0.0131	0.73% to 1.87%
	Tropical Latin America	0.0101	0.58% to 1.45%	0.01	0.56% to 1.45%	0.0102	0.58% to 1.50%
	Central Latin America	0.0054	0.31% to 0.81%	0.0054	0.31% to 0.81%	0.0055	0.30% to 0.81%
	Southern Latin America	0.0135	0.76% to 1.90%	0.0134	0.77% to 1.90%	0.0136	0.75% to 1.94%
	Caribbean	0.0096	0.54% to 1.36%	0.0095	0.55% to 1.36%	0.0096	0.55% to 1.37%
	Central Europe	0.0082	0.46% to 1.16%	0.0081	0.46% to 1.15%	0.0083	0.47% to 1.21%
	Eastern Europe	0.0089	0.52% to 1.28%	0.0087	0.49% to 1.25%	0.009	0.53% to 1.31%
	Central Asia	0.009	0.53% to 1.27%	0.0091	0.52% to 1.29%	0.0089	0.52% to 1.28%
	North Africa and Middle East	0.0046	0.26% to 0.68%	0.0045	0.25% to 0.65%	0.0047	0.27% to 0.69%
	South Asia	0.013	0.74% to 1.80%	0.0128	0.74% to 1.80%	0.0133	0.75% to 1.86%
	Southeast Asia	0.0221	1.23% to 3.11%	0.0217	1.22% to 3.05%	0.0224	1.26% to 3.16%
	East Asia	0.0074	0.40% to 1.10%	0.007	0.37% to 1.10%	0.0077	0.41% to 1.16%
	Oceania	0.002	0.10% to 0.32%	0.0019	0.09% to 0.30%	0.0021	0.11% to 0.34%
	Western Sub-Saharan Africa	0.0024	0.13% to 0.37%	0.0023	0.13% to 0.35%	0.0025	0.14% to 0.38%
	Eastern Sub-Saharan Africa	0.0044	0.25% to 0.65%	0.0041	0.23% to 0.61%	0.0047	0.26% to 0.69%
	Central Sub-Saharan Africa	0.0092	0.52% to 1.34%	0.009	0.50% to 1.32%	0.0094	0.53% to 1.35%
	Southern Sub-Saharan Africa	0.0058	0.31% to 0.85%	0.0058	0.32% to 0.87%	0.0058	0.31% to 0.85%
Diet low in fruits	Global	0.0448	0.70% to 7.82%	0.0445	0.69% to 7.75%	0.0451	0.71% to 7.91%
	High SDI	0.028	0.47% to 4.99%	0.0278	0.45% to 5.04%	0.0282	0.49% to 4.91%
	High-middle SDI	0.0236	0.39% to 4.11%	0.0229	0.38% to 4.06%	0.0239	0.40% to 4.28%
	Middle SDI	0.0401	0.63% to 7.00%	0.0399	0.62% to 6.95%	0.0402	0.64% to 7.14%
	Low-middle SDI	0.0695	1.07% to 12.09%	0.07	1.07% to 12.10%	0.069	1.07% to 12.01%
	Low SDI	0.071	1.10% to 12.39%	0.0711	1.07% to 12.42%	0.071	1.12% to 12.40%
	High-income Asia Pacific	0.0365	0.62% to 6.42%	0.0393	0.65% to 6.94%	0.0324	0.54% to 5.83%
	High-income North America	0.0256	0.43% to 4.74%	0.0249	0.40% to 4.74%	0.0265	0.43% to 4.91%
	Western Europe	0.0225	0.37% to 4.02%	0.0221	0.36% to 3.99%	0.0229	0.38% to 3.99%
	Australasia	0.0307	0.48% to 5.46%	0.0297	0.47% to 5.49%	0.0319	0.50% to 5.66%
	Andean Latin America	0.0161	0.28% to 2.98%	0.0151	0.27% to 2.79%	0.0169	0.29% to 3.18%
	Tropical Latin America	0.0111	0.19% to 2.04%	0.0106	0.18% to 2.12%	0.0116	0.19% to 2.25%
	Central Latin America	0.0185	0.31% to 3.26%	0.0172	0.28% to 3.00%	0.0197	0.34% to 3.52%
	Southern Latin America	0.0128	0.21% to 2.40%	0.012	0.19% to 2.21%	0.0136	0.24% to 2.51%
	Caribbean	0.0208	0.34% to 3.78%	0.0184	0.30% to 3.30%	0.0227	0.37% to 4.22%
	Central Europe	0.0308	0.51% to 5.48%	0.0301	0.50% to 5.30%	0.0312	0.52% to 5.60%
	Eastern Europe	0.0462	0.80% to 8.18%	0.0452	0.78% to 8.05%	0.0467	0.81% to 8.40%
	Central Asia	0.0313	0.48% to 5.55%	0.0308	0.50% to 5.59%	0.0317	0.48% to 5.69%
	North Africa and Middle East	0.0122	0.20% to 2.19%	0.0114	0.19% to 2.03%	0.0131	0.21% to 2.36%
	South Asia	0.0988	1.49% to 17.17%	0.0986	1.47% to 17.12%	0.0988	1.51% to 17.16%
	Southeast Asia	0.0393	0.61% to 6.90%	0.0379	0.60% to 6.63%	0.0406	0.64% to 7.20%
	East Asia	0.0247	0.42% to 4.41%	0.0262	0.44% to 4.69%	0.0229	0.40% to 4.28%
	Oceania	0.058	0.88% to 10.32%	0.0567	0.84% to 10.19%	0.0596	0.86% to 10.51%
	Western Sub-Saharan Africa	0.0491	0.77% to 8.64%	0.0477	0.76% to 8.32%	0.0507	0.81% to 8.95%
	Eastern Sub-Saharan Africa	0.0625	0.99% to 11.09%	0.0628	0.97% to 11.23%	0.0624	1.03% to 10.81%
	Central Sub-Saharan Africa	0.0576	0.88% to 10.11%	0.0559	0.83% to 10.01%	0.0595	0.98% to 10.43%
	Southern Sub-Saharan Africa	0.0813	1.20% to 14.31%	0.0799	1.21% to 13.93%	0.0823	1.20% to 14.45%
Diet low in vegetables	Global	0.0079	-0.29% to 1.71%	0.0078	-0.29% to 1.69%	0.008	-0.30% to 1.76%
	High SDI	0.0016	-0.05% to 0.36%	0.0016	-0.06% to 0.38%	0.0015	-0.05% to 0.34%
	High-middle SDI	0.0007	-0.02% to 0.16%	0.0007	-0.02% to 0.16%	0.0007	-0.02% to 0.16%
	Middle SDI	0.0025	-0.09% to 0.57%	0.0026	-0.09% to 0.57%	0.0025	-0.09% to 0.56%
	Low-middle SDI	0.0113	-0.42% to 2.49%	0.011	-0.41% to 2.42%	0.0117	-0.44% to 2.62%
	Low SDI	0.0482	-1.81% to 10.34%	0.0474	-1.76% to 10.08%	0.0492	-1.88% to 10.46%
	High-income Asia Pacific	0.0007	-0.02% to 0.18%	0.0007	-0.02% to 0.18%	0.0007	-0.02% to 0.17%
	High-income North America	0.0018	-0.06% to 0.41%	0.0019	-0.06% to 0.44%	0.0017	-0.06% to 0.38%
	Western Europe	0.0014	-0.05% to 0.31%	0.0014	-0.05% to 0.32%	0.0013	-0.04% to 0.30%
	Australasia	0.0015	-0.05% to 0.35%	0.0015	-0.05% to 0.35%	0.0015	-0.05% to 0.35%
	Andean Latin America	0.0184	-0.68% to 4.02%	0.0188	-0.72% to 4.14%	0.018	-0.64% to 4.03%
	Tropical Latin America	0.0034	-0.12% to 0.80%	0.0036	-0.13% to 0.84%	0.0033	-0.11% to 0.77%
	Central Latin America	0.0039	-0.13% to 0.85%	0.0039	-0.13% to 0.85%	0.0039	-0.14% to 0.86%
	Southern Latin America	0.0016	-0.05% to 0.36%	0.0016	-0.05% to 0.37%	0.0015	-0.05% to 0.36%
	Caribbean	0.0316	-1.25% to 6.98%	0.026	-1.00% to 5.98%	0.0363	-1.46% to 7.96%
	Central Europe	0.0008	-0.03% to 0.19%	0.0008	-0.03% to 0.20%	0.0008	-0.03% to 0.19%
	Eastern Europe	0.0013	-0.04% to 0.30%	0.0013	-0.04% to 0.30%	0.0013	-0.04% to 0.30%
	Central Asia	0.0003	-0.01% to 0.08%	0.0004	-0.01% to 0.09%	0.0003	-0.01% to 0.07%
	North Africa and Middle East	0.0045	-0.17% to 0.99%	0.0033	-0.12% to 0.73%	0.0056	-0.21% to 1.26%
	South Asia	0.0099	-0.37% to 2.20%	0.0096	-0.35% to 2.12%	0.0104	-0.38% to 2.30%
	Southeast Asia	0.0046	-0.17% to 1.01%	0.0049	-0.18% to 1.10%	0.0044	-0.17% to 0.95%
	East Asia	0.0002	-0.01% to 0.05%	0.0002	-0.01% to 0.06%	0.0002	-0.01% to 0.05%
	Oceania	0.0166	-0.64% to 3.58%	0.0161	-0.62% to 3.55%	0.0173	-0.68% to 3.77%
	Western Sub-Saharan Africa	0.0158	-0.59% to 3.48%	0.0165	-0.61% to 3.55%	0.0152	-0.56% to 3.36%
	Eastern Sub-Saharan Africa	0.0578	-2.18% to 12.37%	0.0583	-2.15% to 12.59%	0.0575	-2.21% to 12.23%
	Central Sub-Saharan Africa	0.1041	-3.77% to 21.85%	0.1015	-3.73% to 21.49%	0.107	-3.83% to 22.15%
	Southern Sub-Saharan Africa	0.0216	-0.83% to 4.78%	0.0196	-0.74% to 4.30%	0.0231	-0.90% to 5.19%
Diet low in whole grains	Global	0.0673	1.95% to 11.02%	0.0714	2.08% to 11.70%	0.0631	1.83% to 10.27%
	High SDI	0.0684	1.94% to 11.28%	0.0729	2.08% to 12.05%	0.0623	1.73% to 10.25%
	High-middle SDI	0.1036	2.97% to 16.74%	0.1073	3.08% to 17.37%	0.0999	2.87% to 16.04%
	Middle SDI	0.0541	1.59% to 8.86%	0.0588	1.73% to 9.71%	0.0498	1.45% to 8.13%
	Low-middle SDI	0.0585	1.67% to 9.59%	0.0634	1.82% to 10.35%	0.0538	1.53% to 8.91%
	Low SDI	0.072	2.09% to 11.92%	0.0742	2.12% to 12.30%	0.0698	2.00% to 11.59%
	High-income Asia Pacific	0.0367	1.05% to 6.11%	0.0403	1.16% to 6.69%	0.0319	0.90% to 5.34%
	High-income North America	0.0618	1.76% to 10.43%	0.0658	1.92% to 11.11%	0.0567	1.51% to 9.59%
	Western Europe	0.113	3.20% to 18.24%	0.117	3.30% to 18.82%	0.1083	3.08% to 17.57%
	Australasia	0.0538	1.49% to 9.04%	0.058	1.63% to 9.71%	0.0482	1.35% to 8.16%
	Andean Latin America	0.0522	1.43% to 8.78%	0.0574	1.53% to 9.74%	0.0473	1.35% to 8.05%
	Tropical Latin America	0.0365	1.05% to 6.14%	0.0408	1.18% to 6.92%	0.0324	0.92% to 5.44%
	Central Latin America	0.0239	0.66% to 4.04%	0.0264	0.72% to 4.53%	0.0216	0.59% to 3.64%
	Southern Latin America	0.124	3.42% to 20.13%	0.1291	3.59% to 20.94%	0.1187	3.25% to 19.28%
	Caribbean	0.0749	2.08% to 12.27%	0.0815	2.27% to 13.35%	0.0696	1.93% to 11.42%
	Central Europe	0.0858	2.39% to 14.03%	0.0904	2.51% to 14.86%	0.081	2.27% to 13.32%
	Eastern Europe	0.1151	3.22% to 18.89%	0.121	3.46% to 19.51%	0.1111	3.06% to 18.41%
	Central Asia	0.2	5.79% to 31.85%	0.2009	5.81% to 31.99%	0.1993	5.76% to 31.70%
	North Africa and Middle East	0.1577	4.54% to 25.32%	0.1577	4.53% to 25.27%	0.1577	4.55% to 25.37%
	South Asia	0.0577	1.65% to 9.58%	0.0633	1.81% to 10.26%	0.0522	1.49% to 8.73%
	Southeast Asia	0.0176	0.48% to 2.95%	0.0202	0.55% to 3.35%	0.0154	0.43% to 2.57%
	East Asia	0.0727	2.17% to 11.90%	0.0779	2.32% to 13.02%	0.0669	1.97% to 11.04%
	Oceania	0.1126	3.12% to 18.17%	0.1186	3.29% to 19.17%	0.1052	2.90% to 17.11%
	Western Sub-Saharan Africa	0.0599	1.72% to 9.87%	0.0651	1.89% to 10.82%	0.0544	1.57% to 9.07%
	Eastern Sub-Saharan Africa	0.0547	1.54% to 8.96%	0.0589	1.67% to 9.65%	0.0495	1.41% to 8.18%
	Central Sub-Saharan Africa	0.0423	1.17% to 7.05%	0.0469	1.28% to 7.86%	0.0368	1.03% to 6.13%
	Southern Sub-Saharan Africa	0.0171	0.48% to 2.87%	0.0199	0.55% to 3.37%	0.0153	0.43% to 2.62%

## Sheet: S7.Decom_DALY
Table S7. Decomposition analysis of disability-adjusted life-years (DALYs) for type 2 diabete mellitus attributable to dietary risk factors for both gender in global and 5 Socio-Demographic Index(SDI) quintiles
Gender	Location	Overll difference	Aging	Population	Epidemiology change of different risk factors
					Diet low in vegetables	Diet low in whole grains	Diet high in sugar-sweetened beverages	Diet low in fiber	Diet high in red meat	Diet low in fruits	Diet high in processed meat
Both	Global	1.49865e+07	2320462.9 (15.48%)	8165330.07 (54.48%)	-177856.11 (-1.19%)	931403.8 (6.21%)	1103906.15 (7.37%)	45973.67 (0.31%)	968238.66 (6.46%)	356300.72 (2.38%)	1272769.44 (8.49%)
	High SDI	3.47545e+06	760324.32 (21.88%)	1290120.24 (37.12%)	-294.24 (-0.01%)	230120.72 (6.62%)	394172.42 (11.34%)	12880.83 (0.37%)	259620.06 (7.47%)	13157.17 (0.38%)	515345.96 (14.83%)
	High-middle SDI	2.61438e+06	634070.34 (24.25%)	1286178.22 (49.2%)	-6883.43 (-0.26%)	111416.12 (4.26%)	194518.35 (7.44%)	1147.77 (0.04%)	242730.38 (9.28%)	-57556.49 (-2.2%)	208755.53 (7.98%)
	Middle SDI	4.5405e+06	866876.37 (19.09%)	2365876.09 (52.11%)	-77532.4 (-1.71%)	281491.55 (6.2%)	371966.56 (8.19%)	-11416.67 (-0.25%)	394961.18 (8.7%)	-8614.05 (-0.19%)	356892.66 (7.86%)
	Low-middle SDI	3.17657e+06	274883.19 (8.65%)	1870285.8 (58.88%)	-111231.45 (-3.5%)	257109.75 (8.09%)	179761.49 (5.66%)	13297.46 (0.42%)	136434.11 (4.3%)	216571.29 (6.82%)	339459.87 (10.69%)
	Low SDI	1.16595e+06	-50119.13 (-4.3%)	1066170.71 (91.44%)	-40918.87 (-3.51%)	26506.33 (2.27%)	19132.22 (1.64%)	4962.5 (0.43%)	17123.47 (1.47%)	47824.79 (4.1%)	75265.94 (6.46%)
Female	Global	7.16999e+06	1082001.89 (15.09%)	4123166.3 (57.51%)	-69221.84 (-0.97%)	362494.12 (5.06%)	521210.59 (7.27%)	19880.41 (0.28%)	394088.31 (5.5%)	167659.87 (2.34%)	568707.22 (7.93%)
	High SDI	1.38607e+06	325201.15 (23.46%)	570701.72 (41.17%)	-1012.81 (-0.07%)	69606.94 (5.02%)	159546.02 (11.51%)	3562.55 (0.26%)	83295.21 (6.01%)	-6399.24 (-0.46%)	181567.02 (13.1%)
	High-middle SDI	1.28365e+06	313483.85 (24.42%)	673827.58 (52.49%)	-3468.42 (-0.27%)	25967.33 (2.02%)	99800.57 (7.77%)	-283.7 (-0.02%)	105906.12 (8.25%)	-36006.85 (-2.81%)	104427.16 (8.14%)
	Middle SDI	2.27568e+06	459104.6 (20.17%)	1255841.09 (55.19%)	-40793.57 (-1.79%)	109963.49 (4.83%)	184258.78 (8.1%)	-13172.3 (-0.58%)	171074.21 (7.52%)	-27503.56 (-1.21%)	176909.01 (7.77%)
	Low-middle SDI	1.63071e+06	163785.86 (10.04%)	951249.62 (58.33%)	-51685.19 (-3.17%)	116634.93 (7.15%)	92271.21 (5.66%)	6953.9 (0.43%)	64384.78 (3.95%)	106609.66 (6.54%)	180508.36 (11.07%)
	Low SDI	587206	-11771.75 (-2%)	506070.21 (86.18%)	-13770.52 (-2.35%)	16627.54 (2.83%)	9706.99 (1.65%)	3434.42 (0.58%)	8752.17 (1.49%)	27003.01 (4.6%)	41154.03 (7.01%)
Male	Global	7.81654e+06	1246371.81 (15.95%)	4041196.48 (51.7%)	-110750.11 (-1.42%)	562865.41 (7.2%)	584198.27 (7.47%)	25862.93 (0.33%)	574645.9 (7.35%)	186215.07 (2.38%)	705936.68 (9.03%)
	High SDI	2.08938e+06	458397.12 (21.94%)	724161.37 (34.66%)	521.25 (0.02%)	153447.74 (7.34%)	232383.93 (11.12%)	8843.01 (0.42%)	170619.71 (8.17%)	18050.95 (0.86%)	322953.84 (15.46%)
	High-middle SDI	1.33072e+06	320294.54 (24.07%)	610620.49 (45.89%)	-3455.16 (-0.26%)	83627.33 (6.28%)	95447.18 (7.17%)	1487.1 (0.11%)	136470.94 (10.26%)	-21077.59 (-1.58%)	107308.32 (8.06%)
	Middle SDI	2.26482e+06	404737.41 (17.87%)	1112761.61 (49.13%)	-36725.58 (-1.62%)	172353.15 (7.61%)	187235.93 (8.27%)	1784.57 (0.08%)	224131.53 (9.9%)	18924.72 (0.84%)	179616.21 (7.93%)
	Low-middle SDI	1.54586e+06	108593.46 (7.02%)	917497.51 (59.35%)	-59131.01 (-3.83%)	143578.86 (9.29%)	87063.13 (5.63%)	6443.99 (0.42%)	71914.31 (4.65%)	111443.71 (7.21%)	158454.45 (10.25%)
	Low SDI	578742	-39501.51 (-6.83%)	558530.83 (96.51%)	-26586.76 (-4.59%)	10945.47 (1.89%)	9429.52 (1.63%)	1573.29 (0.27%)	8454.8 (1.46%)	21589.88 (3.73%)	34306.32 (5.93%)

## Sheet: S8.Decom_Death
Table S8. Decomposition analysis of mortality for type 2 diabete mellitus attributable to dietary risk factors for both gender in global and 5 Socio-Demographic Index(SDI) quintiles
Gender	Location	Overll difference	Aging	Population	Epidemiology change of different risk factors
					Diet low in vegetables	Diet low in whole grains	Diet high in sugar-sweetened beverages	Diet low in fiber	Diet high in red meat	Diet low in fruits	Diet high in processed meat
Both	Global	252567	81335.33 (32.2%)	180182.65 (71.34%)	-7767.67 (-3.08%)	-2717.2 (-1.08%)	8981.82 (3.56%)	-2257.07 (-0.89%)	1779.1 (0.7%)	85.62 (0.03%)	-7056.02 (-2.79%)
	High SDI	28185.3	26601.59 (94.38%)	26051.76 (92.43%)	-223.28 (-0.79%)	-2725.16 (-9.67%)	-583.91 (-2.07%)	-1238.34 (-4.39%)	-4850.57 (-17.21%)	-3363.41 (-11.93%)	-11483.42 (-40.74%)
	High-middle SDI	40648.5	21877.54 (53.82%)	26849.93 (66.05%)	-205.88 (-0.51%)	-4630.22 (-11.39%)	711.93 (1.75%)	-442.3 (-1.09%)	-181.78 (-0.45%)	-1661.66 (-4.09%)	-1669.03 (-4.11%)
	Middle SDI	89933.9	28656.04 (31.86%)	50437.02 (56.08%)	-2487.33 (-2.77%)	1497.84 (1.67%)	5407.99 (6.01%)	-1005.79 (-1.12%)	5094.63 (5.66%)	-1939.08 (-2.16%)	4272.56 (4.75%)
	Low-middle SDI	70338.5	11198.75 (15.92%)	46099.19 (65.54%)	-3780.97 (-5.38%)	2992.21 (4.25%)	3329.5 (4.73%)	-335.57 (-0.48%)	2406.24 (3.42%)	3072.79 (4.37%)	5356.39 (7.62%)
	Low SDI	23223.9	-1148.49 (-4.95%)	27441.15 (118.16%)	-2458.26 (-10.59%)	-1170.71 (-5.04%)	224.12 (0.97%)	-45.64 (-0.2%)	87.5 (0.38%)	-170.13 (-0.73%)	464.39 (2%)
Female	Global	124370	39820.42 (32.02%)	97198.84 (78.15%)	-3034.3 (-2.44%)	-3353.48 (-2.7%)	3176.37 (2.55%)	-1269.66 (-1.02%)	-1700.75 (-1.37%)	487.76 (0.39%)	-6955.46 (-5.59%)
	High SDI	5913.65	13024.56 (220.25%)	12815.69 (216.71%)	-146.41 (-2.48%)	-2376.87 (-40.19%)	-1479.93 (-25.03%)	-833.32 (-14.09%)	-3954.96 (-66.88%)	-2216.76 (-37.49%)	-8918.36 (-150.81%)
	High-middle SDI	21398.4	11767.27 (54.99%)	15443.57 (72.17%)	-110.55 (-0.52%)	-3160.29 (-14.77%)	230.2 (1.08%)	-264.45 (-1.24%)	-423.41 (-1.98%)	-949.2 (-4.44%)	-1134.72 (-5.3%)
	Middle SDI	46370.3	15561.94 (33.56%)	28364 (61.17%)	-1401.47 (-3.02%)	0.36 (0%)	2498.28 (5.39%)	-768.79 (-1.66%)	1879.68 (4.05%)	-1634.3 (-3.52%)	1870.61 (4.03%)
	Low-middle SDI	38233.2	6801.22 (17.79%)	24078.54 (62.98%)	-1726.79 (-4.52%)	1419.95 (3.71%)	1745.87 (4.57%)	-110.74 (-0.29%)	1123.39 (2.94%)	1824.32 (4.77%)	3077.46 (8.05%)
	Low SDI	12339.1	-140.16 (-1.14%)	12989.86 (105.27%)	-891.74 (-7.23%)	-339.13 (-2.75%)	121.15 (0.98%)	20.37 (0.17%)	64.51 (0.52%)	125.28 (1.02%)	388.94 (3.15%)
Male	Global	128197	41744.06 (32.56%)	83050.14 (64.78%)	-4848.41 (-3.78%)	346.15 (0.27%)	5893.02 (4.6%)	-997.6 (-0.78%)	3514.31 (2.74%)	-546.4 (-0.43%)	41.57 (0.03%)
	High SDI	22271.6	14318.15 (64.29%)	13128.18 (58.95%)	-83.63 (-0.38%)	-550.48 (-2.47%)	867.94 (3.9%)	-413.03 (-1.85%)	-1031.69 (-4.63%)	-1170.46 (-5.26%)	-2793.35 (-12.54%)
	High-middle SDI	19250.1	10110.2 (52.52%)	11303.94 (58.72%)	-96.58 (-0.5%)	-1523.92 (-7.92%)	507.24 (2.64%)	-175.55 (-0.91%)	237.9 (1.24%)	-694.44 (-3.61%)	-418.68 (-2.17%)
	Middle SDI	43563.6	12911.54 (29.64%)	22235.57 (51.04%)	-1085.56 (-2.49%)	1503.71 (3.45%)	2909.5 (6.68%)	-235.02 (-0.54%)	3221.83 (7.4%)	-304.7 (-0.7%)	2406.69 (5.52%)
	Low-middle SDI	32105.3	4299.76 (13.39%)	22011.35 (68.56%)	-2041.92 (-6.36%)	1666.9 (5.19%)	1569.1 (4.89%)	-222.79 (-0.69%)	1275.48 (3.97%)	1291.51 (4.02%)	2255.95 (7.03%)
	Low SDI	10884.8	-1051.75 (-9.66%)	14402.87 (132.32%)	-1546.11 (-14.2%)	-797.57 (-7.33%)	103.39 (0.95%)	-64.74 (-0.59%)	25.74 (0.24%)	-269.57 (-2.48%)	82.57 (0.76%)
